# Supplementary material for: MEERCAT: Multiplexed Efficient Cell Free Expression of Recombinant QconCATs For Large Scale Absolute Proteome Quantification
Source: Mol Cell Proteomics. 2017 Oct 20;16(12):2169–83. doi: 10.1074/mcp.RA117.000284 (PMC5724179; doi:10.1074/mcp.RA117.000284)
Supplement: Supplemental Data [file supp_RA117.000284_4908_1_supp_13285_xxxvx8.txt]

>Level_2_QconCAT_1
MGHLEAAKGYSFTTTAEKEGVNDNEEGFFSARGEGVNDNEEGFFSARAEGVNDNEEGFFSAR
VEGVNDNEEGFFSARGVNDNEEGFFSARLAAALEHHHHHHGSIYRARVIITSGRRPMVLYRIYG
>Level_2_QconCAT_2
MGHLEAAKGYSFTTTAEKLEGVNDNEEGFFSARSEGVNDNEEGFFSARTEGVNDNEEGFFSAR
WEGVNDNEEGFFSARGVNDNEEGFFSARLAAALEHHHHHHGSIYRARVIITSGRRPMVLYRIYG
>Level_2_QconCAT_3
MGHLEAAKGYSFTTTAEKFEGVNDNEEGFFSARYEGVNDNEEGFFSARNEGVNDNEEGFFSAR
QEGVNDNEEGFFSARGVNDNEEGFFSARLAAALEHHHHHHGSIYRARVIITSGRRPMVLYRIYG
>CC1
TEIFSTGVDGQAGVDIKAIDLVDEACAVLRLGAPTPEELGLVETVKIYDQ
FGADAVKTGIEAFAEALLVIPKEIYDQYGLEAARIYEQEFGTTKFELTGI
PPAPRLEFIETEITRIPSDATQDEIKTTPSFVAFTDTERITPSYVAFTDDER
LLPGAGATEIELISRLVTGVNPASAHSTAVRDWIGEFSLFKFGWDEHSL
AKSATIIENDEGQRDILGDQVEKTNALNEVAISTCALKTFTTCADNQTT
VQFPVYQGERVTPSFVAFTPEERVVNEPTAAALAYGLEKSAYNLLSTGLE
AQKGLVLDHGGRAEETISWLDSNTTASKDGDDLIYTLPLSFKGGAEQV
IAEVERLPIGDLATQFFADRFFHVDVPPGAPRNYLETTVEKCPPQITFIA
KSNVLVVGPSGSGKLAILTCPFEPPKPKSFILQDKSIHDTVSNVTINKSP
LLLTSSEKLTGNVLLPVEQSEARITPKPEEKSQIFSTAAAGQTSVEIRDV
SGEGVQQSLLKNNTQVTFEDQQKVTAQLEK
>CC2
LNISNVDDRSLEDETTVTLYSKAAVEEGILPGGGTALVKLDIIPGEILKP
GCFKAVVSSASEAAEVLLRLQNSSTKFDINDWEIGTIKNNVFQAKVFFA
SAGHGALFDYPKHAQGNFTTGIDGDKALSTWEETLTSFKLASAAALDA
LTKNTINEASFKSQAGDEVNDDDVGTKHEISASLEELYKNQAAINPHN
TVFDAKDVSVEEDISELLRDAVVTVPAYFNDSQRIENFISQCKASEALKP
DSQKGVETLAEAVAATLGPKIDNSAAGIYQIAGKEALQILNLTENTLTKF
PENHFTSEENLKTANEVNASDYKLNDAVEYVSGRENIEGTISKALTDAL
EVIKGGSPFLATKIGLIQLSNDQHLRVDFSAPPLVPTNSTTKSNELDDLL
ASLGDKSQIFSTAASGQTSVEVKTFTTVSDNQTTVQFPVYQGERATAGD
THLGGEDFDSRVTPSFVAFTPQERIIALSNIIASQLKAVVHAHSILTDED
QKAYESLTDELVRVIPGDVVITILR
>CC3
DIDIEYHQNKATESQIIKAEEWLYDEGFDSIKVSCSTCHGTGTTVHIRT
ANEVNASDYKTLSPLTIAKNDVDVIANPDGERIPDLENTLKVLSAAWH
GSKLLVPASASLYIPGKLGSADLVEEIDSDGSKYWYNLAKAQVDIPEDR
VGVEVEFGGKEILGDQVEKSNPCLIGEPGIGKGQQGYPRITPKPEQKIV
NDVTAAGVSYGIFKIIDDDVPTILQGAKVLEDDSVSKIVLDNFLQSNNK
FTSTFYELFPKIANEGWPILDNPHGRTVSQAGNEGQKLAAEDYIGSAVK
VITLPDYPGVDADNIKIVNDVTAAAVSYGVFKTTPSFVGFTDTERNWSS
GNLIPTVKGEIIISNDGHTILKFINEVLSTSVDTLGKIIDAGAQVVLTTKI
ENPTAGYRHAIAFASIAPRHHPLYSREEFDDQLKIFFASAGHGALFDYP
KATDSEIKIALEILSKFGPGLVASQWVVCEKEADYFGDADK
>CC4
SIINHPEDSARIELLLNTQDKSLEVANALVDIVNKTGVPYSDVEAYKLSL
DSFLEVIKGAATILTAVWPLSERDNFGELKVLLDESQKVALGAPNSGASI
SPIKIFDDLLAENNNFKEYIAEEQLSTLPSRFYLNEILPDEESKSLASVL
PVAASHTKSILGPLSFIEKYNTVIESLITFKIDTSACQCEIDQKALEIANA
LVDVVSKILTTTTEEPSLEERELILDTDGAKLIASGTLPSGIFNRFTSPQH
IVHKSASSPSSDNILYPLPRAPVALDNILRNTNELTDEHRCGITPLQVRS
LDTNTEFIIQTREQTPFNDIQSAVKSTTPSAVYYLDVVLSKTALEVLVFCK
ISSDGEIPPKVFSFPALLDRFISTSQSVVEPKSGSNHSDCARLSAISVDET
FDIIRCTEIEPISGKTEAGLDNYVSSHRLHNEEEVIKTTTSLFPESNNID
RSNVEWEHSLRVEQHTLHKTNEGSSACAKEAIGLVIVAGLHRLLTTGG
GSLPTNNPKFPQANFGDDIKATNDACQRIINNISDSADK
>CC5
SEEEVTFTGKSAPIYEIINKHGPYSVFRGISDDSSLYPIRNIAILIDDTIIL
KTASPTPLSTPIYRSQAILYLDLKLQNLNTQINKILDLYGPGGKSISPDEK
HIYENIDGYKSASDDAKPCYKSLITDEDTPTAIARIATLEEPGYESRSLY
ALIQEHQQLRVSVSLSEQVFNEGERLCCEAVGLITVAGLHRTGYETPVK
NFSTTATAATGESKFSADEDYTLAIAVKHGDNCSYDIRNCTVPSPLNSFD
RIYPDDEQILNRSQENPALSFEIACSRNSSNQNYDIDSGARSASVNINQ
DLLRSGSTYGEELSPKVNTFDLEILGTELKSLESHIAQLETNLKNSSGD
ENTGGGVQEKSTEEILFIPQLLTRYHTSLGLPSLVNAKSSAPDVLTSATN
SKLNDINEIKFLLDFEATPNFKESITNSPTSEVPIETKISPLSASASGPLTL
QKSGNNWQDSSVSLPAKILANANENSAPTPKIESGIVNIKSPENADIAE
SEINTRFANLYYYGDGSEPKSLPQQHVTNIENRNLYVSNNSSGLSVHSK
>CC6
LPESVTTEEEVELRLLSSIEQACDICRSLDVVSPGSLAEFEGSKVFNVFN
SAISEEGRAFELSVLTGTQVLLLVVSETGLVYTFSTPKFLDSDSPPQNSR
NIENPYLDTKDILGFLSREPQLLQANQGSNTNKGSIDSLQSDISVRSGII
PSDNQSHPRSNLNADNTTANKLLDLQSLQLKESSNNNEIGGYLRSIAL
NNELQKLIHPFLPILHERFSVSTSTPTPTITKGLNEDLSSHIYEKNQLIN
EEPELPKSQQSSDDGTKNINTNDSQEAPILKVDSNSDNNSSNKYNNYD
NSGSSFLTRNTIDFERDSSDTSTVTRFEPIVTQQEGRTTPSGTTVTTLVPT
KTITIAPELADLLSGEPLAKIICALNPQTPKGASETPLQKNPELASLEQIR
NDLIEAAKTGSDLPLIITSANKIGTSSLSPSSPKLLESEFSDTKTSSLNEI
TPSKECATCGDTWTSQWRTLDNITQILGTRLENVALENFVSIGWKSLSY
SPTATGLSGVVKIPTVEQVSAWVLRTECPDLPCATLVKISATSSSEESSN
KLINFEVQDTEPK
>CC8
IFYPQGIDIVIEREQILDHLYPLFVKDLADLDGLEPATKDSQSFLDDTVK
SNAPTADTDIATNLGKDVALSTSPFRTESPLVTADEIKLVIWNPDQFTKL
YEMEVQRNADSQPARPRNIDIDLGPAKAVDYILYLQNNERSSNNDSIFN
PIISEKSVIILQDIETVRATPGEVEESLRAAILACAAEYIQKIYSSVATPQA
LNDELKSSTYTSQTSSPIGPRSPSVAHNENVPDDSKYSLPPPNQLSSPQ
RCVTSNAICEYLEPSKSNNDLLLQNNISFPKNIIEGSTYLRGVPVHSASS
DAVIDREYASANSELVNEQIREQDSVDTYSNIPVGRDSALGDQSVIYSK
ESHSNPSFTPKGAPALCILTAAARELTGTVRTTDSNPSEVPNQIRLIPSIL
EAKWPPLGYEAVSAEQKNSNNAQFVNDGEKIAFLNDAATITDFERVVE
TIFPPETLRSVLSEITISPIIRDNINSLSLVKELFGSTPNIELLKSIAAASPT
VTATTRSILNLPQGEADLKCGIDATLEQPKLLSEQNASQLASANEKIFNC
LFSSER
>CC9_v4
AISSGDTLHDSNSANAANLSNSNDKNLVILLDLQGNAKNLTYGTENVN
DVVSSLINKALSILDDFFNDGACNEINVILDKIFLVFGKITLAPPNEESR
GQAEEHAGFVENSQVDLAEQEKGSTETSSPLPDGVINPYADRTNVLGF
DDGTFDNKHASDTDLKISVESLLNPVEETIDCEKPHSQTKGQGTYSNT
SLNITFEEKTVLPGLQQSLSDLWSTLSQPPSYGARNPEEQIAVNKAVSNF
YQLTSTLAFERGYSISPQIAYTAYLPNLEKIFQLEDSSLAESSSSSKSTTII
QTVSPPSPPLDVHATPLASRTYAETSESFPRLNQPDFVEIQLTLFYLSLK
SLQENSFPISLYKGPTDSEESSLKTSTSDEATQPNEPSEAEPVKSSTLHG
PLYHRSGEICFVSNEFYSLTGFNKGLGSLVPLNKTSSQELSILQAEFEKA
SSSICSYEVEPGRSYYCSEELVFAIAALGSLISYKFGILIPEGDSDILSLEY
LRITEGFSFTTDGKILESEVLALFEEKNSISHSLDLWNHPKGLLPTSEG
GSVDSNNDEIYGLPKYLDAVSSFNSSSVKGIFSDSNPLTSQANRVQLLD
SGDSFYHPVFKSSVVIESTKLAESGVGSYWGARSSQLPISALTSTDTDK
AILATQTDTFAKLTPYIYPVLQEIDTSKCPVIGCEKNHPIEEIPYLER
>CC20_s1
SISPQVSYSTSLSSSCSISSDGEETSYRNTPGLPEETAAKSLGTNINTAPA
SPEEPKLYASSFSSNHGPSSGSFEEEHTKVVICGDEGVGKVNDDSSSY
YSPNINNLPASRLLICANSGDSRGSLEDSEDVEKPRLYAAFEEVVLAISH
DESCVFHCSLDRSGLPEPNSQIVSPELAKANVGAIVGGVVGGVVGAVAI
ALCILLIVRTGPIDLFSLEALLEAGIQIRINPDLTTVIFPAGDKATYDYEAS
FGSSNFIDCFISSKNAPGDCVSPVQQKFFPSFNISAIDHTRIPPPSYDNN
VRGLTLEEIDELYIKSQTIVQNEHYFDRIGEDANQPDYLLPK
>CC20_s2
VLPISALTGEGVKINFEPILEVPETSSPSKINASELASPRASGANELSTTL
TSLARTYGELLGNSTSEADLPINDNTDNKLQIGEVVTTKPTIGFNVETLS
YKSSEVATATAAASNNRSGLPVTDDSPSRNYVNQNNNNEGNTKITASNA
CLTIINYTSNTKIQPTVGQNVATIPVDSKLNVWDLGGQTSIRPYWRIQAY
ADDNYGLPVVRTSSPSSTLVPVSSSSSTLSTPKCQDASSAVASTALKLQQ
PQEQQQQQQQLSLKIGDAVTFDGNEYVVVGLECRSSNIAASVFGNESN
ITADLIKNPQPASSQRPVNFLIHTPKTGEGFLLVYSVTSR
>CC23
YFQLNPSNSPNAKALSQAYDTLSIDESVDEDIIKGDEFSFPPGFEPSRTC
PSGGIVIPDLEVSRTVNEHANDEAQLLLVGNKIFGSGGTTLIAYKSSLIN
LQSGDFERAGNIISNEPGYYKELAYLAFAPSNVEVEFEVEGNKSIFNEP
DVDFHLKDLDSLDLPPTVTLNVITSPDSADRIQPNSSGGSQDEGFATIQ
TTPIEPTLPRSTDSDISSTALEKSWVYACTADIAEGEAEAFTFAIRGLEFN
NYYSSEFPYEPRICANHIIAPEYTLKPNVGSDRILVLGAGGLGCEILKFS
QVSLQQAQELLDKGYFPQLGYITIWISENKLTLESNYEICIPFIDGGTEG
LKVVGEESSSGLSDAFVSGILNEIKIYHPNIDRNTFNQVGDVVVYEVEG
KAPLDAACLLGCGVTTGFGAALKENFVFLQYQYESRSTSTYSVIESESG
LKTNWSPALQIRVVTADQGEALAKEPSGIIGEFESLVAIQNKIFHPNIDL
KGDTVAVFGCGTVGLSVIQGAKLVTVDISQIPTSVDGKTEISSSASLASS
DYSQRATNANTADSPFTARGLGAFYSPSSDAESWTKLIFPENTPGFNID
AIARYSLENTGSVEETVEREQLFAELAILPENTRHEVLTETSGFPISYGGI
GGRTSNELSLPGLIDR
>CC24
EPEVDASSSRNSGNLPLNELSAKFNPNSTTLASIEDSFTQFKEIAQGDE
TLIVQRYNSDAQTYVLESTLEGHSDWVRNFDGSEVEASGNSDVESRLI
SLYLLNLLSQNNTTKSTLILEPLEANNKLIDTLTGHEGPVWRFGFTAVVI
YDNEPKIITEIGICNYGPKNLEDSVVGLNPQQFIKASLDVTFINEFGEEA
GIDGGGITKISSSSSTLFGGTSFEEPRNLEDDSLLSYPIKSSPFYAAYGD
GTYAEGAFGQDKGSSDEALVEELANFRIVFFDGEEAIEEWGPEDSIYG
ARYSYPQDISLLDASNQRFYTDSNLEETNLQKLPALLDSGTTLTYLPSQA
VALLAKNPYDIDSDNDGEDSKCLLVGAGGIGSELLKAGVCEYNEDSRL
VGLVPSDILCTISSDKIISPPSDILPKDQLEDVPYQVPLFGVLPDGKWIN
NTFLDVQAKTSAIGSNSENNTSDQKNEFNPSFVEILDTSTTSFPKEYND
LESNTVVSNSTLGVKAQNAEGNNEEDFRSLIGQPIEDIDSKLIAHSVATY
ADSFEGFPKYIADSWYIVYNALQYPGKVPEGHVWVTGDNLSHSLDSR
EYGDGFIPCFFILESIRIANYEQLIIKSLDLTFEIDEPESSAKIVPFGFQNN
PISR
>CC25
LHVELPDNYPYKIGYFYTDIETEDTLCALNQYEVDGKSPSIGFVNKVLQ
SVLEIYDDEKLLSTDEPSAVVKLAEGLTPFQGDNDKVYPITLSTDATSAD
LKIIPAIATTTSLVTGLVNLELYKLSGILQDDLECLTPPNIFKDNTTSGCG
SDLQSATGTARIPTEEVVAEALKYGSILGFSSQDGEGQEIEKLFQLPSLP
PWKVIEWAEHHRNHYYGLFGWCVREIVATGGNPENAISVYNYETKEL
SDLERIGYDSTDVDSSGHVLTLPSNSKHNDVIENVEEDKSNNNDTSAA
PENSSYIVIGKSDVSGVTQVTSNTNTPGNSDRFLDSVHHAGGSIVHEFD
IIKNISTILESTLAYLQTIPDDANNEAAKICCSQLSPDGTTLATVGGDENL
KSTISSIDNSQPPPPSNTNDKSVLPIVLLNTLRSAPVDSWDRIWLIDLLP
DVLDSIPFKDQWSPALTLSKLDDIINHETNALKAEGEAESAEFISKSLFY
ISVTYAIVLYQFFKENLLPFLPLIPLNLKSAELSTELSTEPPSSSSEDDKV
GDGLLLIRVTNSFALPFEEDEKWLSSIVVDKTCLEVGEVDTRVTIAPLVL
LSALDHYERGDIPGVVAFFGGLVAQEVLK
>CC26
FSSAVITDYIYGNEDGSSLVSSLKLLSAWPPVVFKYGQDLEYLYEDAAG
KEVDIGIPDATGRVSDGSSEIFFKTFTDCFNCLPIAAIIDEKFLYDGIRTL
SSPATAPPVHSLEVSSQIRTDANNISESEIGIGATSTWKIVPPENAIVISSE
AKLEAGSEVAYYTSKDIATPETDDSIYDRGLAINDAHVQKGSKPGQQV
DLEENEIRLDQLIYVPLPDENARFIGDSVAAIGIPVNKELLFTNFISDQIN
NDIDSLAGLKFANNSLLSGIFLQEEENNESIVKGLGNPLLYDGVERVLP
TNAIYYANRFSTQGVLGDIGDDTPNKTVSEFTLDSEIQTVKLEYPHTDV
SSSLEAREGTNWAGGVYPITVEYPNEYPSKPPKLSTASVQYYYDAKEAV
SGILGKASPGDYEFSSDFKSLFLPDEVINRIDDVYEPWNPLIKSVYDDS
YNSVLLEGKFPGDQCPLVIGLCHHNFHDHCIYRHDWQPILPGQELPGG
LDIRFDTSAQSDRNWGLAQAAGVSYGTFGYCKWEAGIPGKYAEEDQV
QELLKFIDTEAGGSQARIDDTASQSPSYDSKNNIYCGGDNTNWGIASID
LNRIDESEVGEFIIPYYVQDEK
>CC27
DEFLVLACDGIWDIYNNKLGSLHPEGISSIDRFSDVLLENPDFKEGGYT
FTVLAYTDADAKELVQWECQFKYDIEYDTNTPDVGQLNLLFIKIVQLVS
IQDTPLENKYASFLSFYENIEAAVKNIEICPLKPVSMHHTMNSRLAQSIS
CEESQIKDQALAPLATLDSQTNCRLNEFQVITNFPPEDLPDVVRAVVAQ
FNASQLITQRTLEDIPVCCLCGAELGVGIPDDFTGISQKDTDTETTVVED
ANNPEDQESTSPATPKLASGGNDNVVHVYEGTSKFESHLNHGLDEEK
AASLPEGYSASFDTTPKSIYDYIQVKFIILYTDANEYNVKVLSRPDVVQL
PTIYRNDHFEFDTHTFYQRTVTEFFEYSINSILYQRVTNLVEFYPRYETL
SLNVFAVFDGHGGDDCSKELGFETLTIFQYYDSKSDGSAATSGFEFSKL
CELGFERAWGPFVESELKVLFVCTANSLETIPRPLLDRAASVAHTRVGQ
AVETVGQAGRPKNTPEIFLIANVANKDSTLLHPSGEHVRYLTIAQLTAIA
EAKAPTTLQLSHDDVTSLIDDLNEQKFIVVLFPPEDERNEVQFTCLFAD
ALYFQLPKDTVGSESSIDRVIPFGFDANVVGER
>CC28
DDIILFKTGSSDSSGSVGHSNDGDGVEKGADADVSSAQQRDGDGSGN
EDINQSGHQRFITFLDAVYDSGGKWTAVAFWSWDIAVDNCAICRSGQD
SIIAGSYKVVLLPQESTFETWKSFDGEYSSDDQGYIFDCSKDSLALIND
LLRSSQVVFSATELQQLTQQSHATDKLLNHIELYLTYSKFPYPKPQVNL
PRIIGLDTQQVEGKDNLTAGIIVAGYDDKVYHPNISSVTGAICLDILKVY
NEPLLLLRVSLADAAQVEYEVGHSLLGSYVPRLLDDLEFGSKIEASNEG
IASEETLFQPFIRDSVEEAINDSIKCVDVEELLEGIVTDETVKYNLTISTS
FDNFLDLTPSEEKSLLATAAQSDDASSFSSSGGSSESTTKECQSQLDIVI
VPEFKGIISSLGDLYDSLVKGVTDDTGPLLSWINVVDAFKNAQELLEPV
LSERAIQIPAVSSDESLRLLNLPTGVNLELSKTNEIFDICVLAYPDSKAGS
EEEISPNSTSNVVVSRDTQFAADSSFGEAKNLPNEDSTDADLSREGVVL
AVYNTARDACPLDNQPWQLARSTLPEPDLGLNLDVADYINSKIPLWYSV
FNDGSRLPYAIAGSGSTFIYGYCDKITLQQLEGYLNTLADEGRGTFLGP
PGTPYEGGKSSGIDLLDFDSQPGESK
>CC29
VNDQLEFLTSVDFDASTNADDYTKALDNACGAFININEFALPAGSPKNF
AESEGSKEYIALVDQLIAKINLQGEDASLGQTQLDELGINSGEKGELAV
LASNDNSIALVKNAVLIDLTANPERFYTPENTVAAFVGVPHEKEFENLE
DLSLISIKYDGLIPQIINIQENKCIVVPLNLTHKLFQVEYSLEAIKSPTLDI
DVICFTKLQNPWPELINYVDTFDLSKEAETEIKPIEPQVSDAKGSFGDV
ENVLKYQVLLWYGDVTTSEGLQVSNALKFGALCSNPSCPFGHPTPANE
DAKFIGVADYVSEETRNQPESDDVLTAALQLASNLKVCVVGPATPLLQE
VFKGAILSGPPGTGKDYYIALGLEGSANKIFNESFPDDIPLAKGCGQQI
PGLINNAKLGSTAIGIATKLDNSLTCGGAFIKCAPNDELISRILEICSILG
YSSISLLKDTLPTPICINCGVPADYELTKITAADNFAVVDFETQKATVTDI
AIIDRLAGIPNFNEDIKLVDLIGDNPGSDLLRFILGTTEGDIKGGALGGA
NDERLGYELDQLSDLVEERAVNELPTKPSTDELLELYALYKFNDSGTIN
SNEKELFLELFQFFAHTYKTEDQNSNTNEPTQSRSVPNELTSDQTK
>CC30
NYNVCEPDERFDDVTTDQFVLNVIKDIDTDEGIQYWKEFPAINIPDNVN
EKILGDLSHLTSILILIHNIKTANLEISNVLISNDSKTFLSAPLPTWQLIG
RFDEPIECFNESDLGKGEINYELFCGAREGVSTVIGPGIEGKDYPLSPP
KLNVIEACFNLSKDSPPGIVAGPKFFPYYVHTIIAGLDEDGKIAFFAGLL
QTLLYSDFFYIYYTKVEGSGGGDSEVQRDVVTSISSVTANPVTKHSAGV
TAICNSESWDTSRDFNCDQIPPFAFEVLSVPLKALENTSEEDGDDDLSL
FRFDGEEGLDYGGVSRLIDAYGGDLELSGDTDEENDIQLRADFGLQLL
YSILPGWTNKGNYELWSSPDAILTQNKTTDFSNLEPEPSKYINEGNSVG
SVNFPEVSLKLSEVDETFGTESDFDLSCAVCKSFCAGGDVATVAIFNFN
KGTAQAVESTLQSGTTAATNTATTSHRGGIEPVFATDNKSSLPEDELIEK
ENAPSIVFIDEIDAIGKHDSPEAVVEIIGERIPVLYVQEGNWAKHPELFE
SLGIAQPKAVVPIESNPEVFTNFAHKSINDESAAALLSELLGVLSEICIDY
KSNVLLIFDDDELWLEFLRHIQVGDGLEILIVTKEIGTFTDEVSTVAHPP
VYPK
>CC31
DLENLLELSYGLSKFNALQCLCSPYFDELKDVIAPLTDDYDVWTRDEW
DIVFPYWESYNVRLLQHLLLAQEEILSKVNLFLLFATFGEVLKLSPEEVF
EQVDKLTSLSTVSSDGKVYAGHSPSDARNEDRPLPVLLLRDTHHTVAE
PVTEAKLIDTGALINNLEPRETVYISSIALLKLEEGDTVGFGYRTGTVTY
DIDDSGKAALLLSLDGSTAIVEDIGRFFEALNVPGKVPENEAILLDTLKV
LDHLAPSELIKPVKAIEPETFTQLVSSSLYERISDFESGLLGKFLVSAAA
DGSIRELNLENEGVEQQDQAKLQELQPDVPPSSGRWSAVYNVETILLSL
QSLLGEPNNREQLEGVPDSILTQFETIKAQLQAISLRTIESIVNLAPKCPL
LVEVDITLSPNVTDSSLLKNNDDQAIQYTIPFAFISEVVPGSPSDKNVTP
QERSGNICLDILKGYVTAGGEVSHYARDVQYLSILSAVGLEKHSGILLD
SSFASPGGFDDEIVLQERDGQSFLEILDFSKATAGNWVASQTVKIELTQ
VSSITGDSNVSQREDDQTVEFLADVLKFGPYFVGPVVAGINSKEGPTIY
YVDSDGTRDVGTLAYPTYTIPEFK
>CC33
AAQQDTDEVAANEAAFERAQVEAQNPIIKLWGWNNDVTLPLGEIRWIE
IDGINTTERACFQPQESIKNIPLPEGINLLSSKSQEPNYAYLETVVRLSYT
SDLTAVEVLLKLGSIPESVVPWKIIEEEQEDDALVQDLLKWEPGNPIAIT
GAHTDSPALRINVEDQLETSSDEEDVIPAPPINYARDGISQEGTIENAPA
NPSKNVLFGPTLIQEDKTPALPSNLSSVESSLKGVILYGAPGTGKSMSD
GSDYASTDNYELTATFTGPRAEGPLCSICYDEYEDEVDSTKFDGILGLG
YDTISVDKSIDSADDLDQFIKFTIAAAEPPEGFPEPLNPTNFKETGGSAD
LEFQIKSQVSTDQDKGIEAADNCGPQIPKFEAFEGDSVNSAESSYTFNA
TAKLPPQQLPTTPSADAGNISRSESQYLEGFDFLELIAGKNSSIIILSDED
ESGAGINDIESPLKAVANQTSATFLRLSSGGVTVDDGNSDRFADIINIGT
QDVSTVFKGEAVSDGFLSSLFGRYYSIYDLGNNAVGLAKTPTSTDQPLP
GPTPKNWETTQRDCTSLSPHLSGFLSIRYLALLFGGCSLFYYTHLDKAT
NQTNINSLAVRLNLAPWCCDINEINLDARAPDGPSPLSLNLLVRFFTLSA
ENIEERGENYENEEDDGTIAIPAYIR
>CC34
EDYELSPQAVSSFVRCEDYIGNIDLINDAILAKLSGSIVTPLDVENSLLQ
KLLWTVSEEIKNKPELYQIDYLGTKDVGQDGLQAAISYATGNRVPDIIY
ELIGIVSHKLGNVLGGDAVIYLNVDNETLSKLNQVITLYELSEGDETVN
WEFHRLPPVLEDEIDDETFHKVLSTFTAEFGKFEIESINVLLLSDVGIRS
DIPEIDKYLVEFVGPLDRPEDGSDSLYKFPENIGLLVAETVLRYDNFPIV
LKLWTIGCLVLSGLTSLRFSIFGDVYNLAQKGQADDDDEDQPRDLSNIY
QQCYKGGGSSELTVEGTYKCNSGILTDNDGTVRELGYESISDVYEKIN
NFYETFGQVLRSAVLSSLFASQVLGKYLVPADLTVGQFVYVIREGFQVAD
GPLYRFNELFSPIGEPTQEEALKYHIGTAVLTAAGKVTSTLLEQDTSTEK
SLDSWASLILQWFEDSGKYEPDLLTQYTDALVPENSRAALIGSLGSIFK
NSNPENTVGLISGAGANPRLLSTYESESNSFDEHIKYCSCLANEGDNSL
DSQQFLQWIISQKDIFESITENLSLTGIVSPTEFVKIYGIDLCKDEPFLDF
PIEVQGDEETDIQKAVFFGSHTPKLFCGVHTDEDIQHNKIAVAVAGLTAD
AEILINTAR
>CC35
NNSGLGSSSTSEISEGCPENEVADLNLKDSYLILDTLPSEFDSRIVNNNV
NAAPISENKGPSTPLLPAVLQNLTNQTEAQRDLNTGNIEPILPPEKSSLA
FEQAVVSGLDVIVLQIEPRVAPIACVCIGDSECFSGDEFGCVKADIFPSES
EGSSDYNPNHTSTPKVLSDYSSFTAFGVTFSSLKDSAIQENPQDDDGTR
LAAQIFGSYNAFEPASREDAFSYPRIVPLTEGDIQVLKSPSSSPDLATND
SGTRAPTIIFIDELDAIGTKDGEEEEDEEDEDEKSSPHTVQNRISVPEAV
VNWLFKDILECDLLICIGTSLKNSVLSVSIHPCKILVLTGAGVSTSLGIPD
FRSGLPLINNENSVPNPPNTATIPLQKHGTILFGAVDHGKEGIPPSQQR
WTAILEDDDDSDSDSNDGSRVATAVLSTTARESDLVYHIKFDDGAGGDN
EVQRGSNAQLLSNYGDENNQSQDSVWDEGRWNEESSDISYRDNNAQL
TSEPPCSRFQPIGSIGQLKPSVCKSNCLFGHQTEFLRIYNWENPATLPN
KALNLNSESLENSSVEKLLATALTGDLSGLRYGSSFENALDDTKVQQFS
STSHVDDEDVNSIAVAKLTISVTDTEVERTSSPSPSPPAAKNENSPISISD
CGFAKEQTTSYTPGILWPTK
>CC36
YVVFEDAPVGIKNWDSGCVEETGAVYPFGADK
AWTDVLPWKNNINVGVGDDSGNVSAVSIDDGPHFRNFSLAIIDKSLCTSV
NEVICHGVPDKGAYPSPLNYYNFPKNTGLTFKSVSTTNDNIGESGNRIED
DIAIGEDTYTNLTVEAVKETVANDGALERAIISVSGNPNCQSKDLYSVSA
AVTERSSIEDLNHPLAVEINNIAGVKSGVYGVQEIFNADESASINDLSKI
ILLADNSSVWKDCEGGNLCYPTLQDIDDYLNQDYVKLLCALDNEESDKSL
IDEDLLDTQTFSVLLQQLLTPGSKSVLFDAGADYVVCDLTQVSVVKIELI
FVNSLVPIFDGNNSVGRDFGSFTGPSSSIDKIYHPNINSSGNICLDILKT
DLVGNLPIEILPIIFQRDQWSPALTLSKLGIANPISFNPYKADTIDHDEL
IDSIPRLNAAGLIGDAPKPVVKSLVGTSNYEDDLDKANPLLQDVIYEAAK
EHFLPTFNTEPLQDAKAAAPGIQLVAGEGFQSPLEDRSTLQNVELVESLS
FRIDWYQSSTSVTISLFTVNLPESKLSGGITNEFVIDTKLLFQVGPHPNE
RFLDICTELVIKTGIGLTPEEKELDALESELNPEKNVIVELDAINESIAL
IRLDIDEEADEEAGSADSFFQKFLDLGLVSETVK
>CC37
TDDEDDSLEFVAAIKCEYLIFLQLEPWNQYTRYNFSSIGTTESGYIAIGS
EKDVQDAYNNANFKAFSLFEDDTTFANLDKIYSLSIDCGPNYPDSPPKG
ESGVDAGGVTRYPYWQISDTAIKNTPPQPSLLDIDDTKLGVDEQWSCP
KGIIESLNPIDETDLSKDVLGGVSTANLNNLAKDVVWDILALYQSGTSL
WKGFATCVSCDSEVKNPQGVLVDVVIERVTHGGVLEFIAEEGRGGYHP
VLSSEECEKCNDGVVFAVEKYLASATSESSRLEVGVFFVDASDESDVDI
GGIRIEVADFQELTSIGLGRNQQLEEDLEESDTKLWEPLLDVLVQTKIS
NSLVGDQLAKWLIAEGVELTDDSQGESEEDDRISAGSDLPQGPGIPPRS
AYEFLITNSDEKNNVFVQYPYSLDLTPYWARIPSIPISANQGDKINLPCV
NPTTGEVQTDFHTLRECPDTVNFDEVFLGTTLWENTKDGVIESTIECLS
DESNLNIIDRLEAGLSDSKNCNVVASNPADKSICVIETDLVTDFAPPVGY
VEPDYKITLSEYTLAESGTITENREPVCDSPLDVDIGNIIRGDLLQEAIDF
AQKGAISLGDTPLPIITPTLPRFQSSPLLLFGEDDLELPEYSLRIDEVVTII
ELLKVVEDEEIDEIGTGSGTETER
>CC38
DESLTVDNLSIAIVGKLALGLNDDSSVGENTRISVSLPSSEEYKYLGGE
NDNDLDHYTPPDGSLDVHLKVQSLELEILQNIRLQSSDHTQDSSEAAE
AAHLYEKIQELLSIIPKDEITTAWDVEPLLVRDYYGNSGSNDTLSESTPG
ALGLSSKNSQELQDSLNDQKFYDLLYENFPQIKWNDELELEDAIHIALL
TLKSVESTISDLLNYETLQKVLNISSLLIEDDKLGLSEESFEESWETVKG
FDQSLAQSLDTITSKIIITVQSVAILDGKSTDDSEEFSGYVKCLAEDSVG
DFKEYLEVAQYLQEIYQTDAIKIAASDINSDSEPSKTFGIQYPLPKELGE
TLTDEELRAFQLFDDDHTGKDGHAEGENIYTDYLVKYSLNDDEIYQLA
CRTQIAAGSATVLGLGPAPKTSGAEHIISSAGDGISKDEPFLDFPIEVQG
DEETDIQEILKNFLSVLQYDVPDLIDFKLGQIDYALTAVKLETPAYEHCP
ACSPKAIYPYLLVNIGSGVSILKVLSLQIGTQPNKVPNYEVSEKYAEELC
THPMRLGFFYNDQLYVKSGAHLLEFQPSGNVTELYGTAIGARAISLGVN
AAVIHDAGRVQEEQLSVVDVPVPSLLRAIDIELLTPIESLEKTYEPVLNE
DDLAFGGEANK
>CC39
VVFNTEAHPFPVLDEEILKSLIYGYDQSATPELTTRLGTAPATLSQTSGT
DSGRYVINLEGTGAGGKLCSEPLSFEDYSELFPETSRGPGPSGSQHDY
NPFRYGAGSEADATSDSNLEAESLQFRLIFPEVVQENVETLEKFTPAIY
HPNVYRAPQDGERYVFLLYKSGLFAHSDADLKSALVDSTPLPVCRGIPI
TAEHAISTTTSAPSGDNKNSSASVSGEEDKLGQYEEALLYFEKEVLPNN
VTPLHYDITLEPNFRITSEDYCPAAVASSDFVGKSDHGFESAEWLAATIA
NITKEFWLNIPPITRVANEETDTATFNDDAPSGATCRLATEVLDLYGNTK
RPSVTAAQQESACEGVLVKDENLGSFNDIQFVAVSSGRLIINSYLSIPYR
SGGTIGPSLASQTGARTDAEEGREAGSNSSNAISLDDDDDDEDFGSSPS
KYNVALQTFEELVKLSIGDTLTETQIRNIAEEIYGVGGCAFKNNDLLNTY
DGLVPIYTFPDTGKLLNEATHETSGATEFFASEFNTKDGWPQCDETINQ
LEEDSKFADINDLPVEIIAKVCGGDTDFAEVLQVSYNPKSPYEPIVAELL
LEVKYLISYIDEDDWSDRGFDQTLAQALDTIRICVYEAQVTIPELCNLEL
LAKAEDESEDVEDVERGGQYHGTLTFPSDYPYKPPAIR
>CC40
DHGDGILLIDSEIARISTAFFIAGEELEGNKLIELLCGLGKGTFTEDDAE
QSSPVWTAPNLEPNDQLKSDGGNAVGVVAFDVRAVYLGDDYDGSLLRG
DNEGQRDHAIDLYGDSVEVDYRFESQYPIVTEQPSAEIRYGPLEEYQEC
EEAAYREYNPITDGKGSIDQVNELVTISWVQPRDDFPSGEEGGFDRTAP
PPTVTGPHDRLPPPSYEDYGKTILTELGEDVNRLQDNFQIPFAIAFQPLI
SLKTGEFDFEAAVKGNSDLELLPIVADAINTKNALELNVTLSLDASHPLI
DKSAAPNVLANLKHSILIDAGAEWRINEKPTVVNDYEAAREFHAVQEE
EGEGGYKLLNLENEFESSATIIKLSNPELTVFPDSLEDAVDIDKSTSVLD
VDIDSNECFFTSFKWNFSPPEFPPLSPLERYLDQIDELYEDFHVVKDTL
DSIDEGGIIPTKVPIPAYLIGIASGDLSSAPIGPRALLDIYQDNIVKLQGA
CTSCSSSEVTLKTNSTGASPPIFPKDGFSWPSVGTRLALLPEVIPTPAFR
ELEYIDIFDASTLRSAFVEFGASVIAGGQRAVAATIGANFIFSPASGIVDK
YGAEYDLVDNKIFETDGPLNSDENVSKNLLTPQEEWDLFDSLDFK
>CC41
LQFEGFAVERTQPNPNIANVTAGLKVCDIEYEQLCNVDSKIGEETVDEV
STSKDINPESEVVYKLLTPVPSDIDISRAPAGGAADAAAKYTVSFIEGDG
IGPEISKSGLNNEAEIFEVIDFFLSEECKALLEGDTYTGVTIQTLHPDRG
IDLINESLVAAYKHGIFVWGPTIDKNAGAIIHTHSQNAVICSLLFGDEFR
TALYGQDANWGREQSAQAAQWESVLKLNPGDGAFYGPKIIDTVPFTST
DGVLTKITYSSDYFDELYRNLLSCSETQISEKVIAPDAAFDDVLDKLLET
PIDLSLKPNDAEAEAEVVRINVSFIATDNSEPRVFLLDGIYSLKNWIGES
VGAELVFKVLILDGGQGTELENRIQQGTDLAEVAPILCAGVTVYKVSQA
SVVVDSKLPLVGGHEGAGVVVKVSIGTDAVYAAEKLGDVRPLNIDDVD
SIIKAIDSSQTAGYHVDLTIQDLLDAIPDISKEYPDLTLETELIDNSVLKN
PVILADACASRIVVLPGDHVGQEITAEAIKELYEEFLKTVFVPLTVGGGI
KTVLPLVESVPEASILAKNFQLIDSTLRNTAFGLYEPCHGSAPDLPKYIL
VSGITPTPLGEGKDIAEIASAVDKNYSYLIIVGDEEVQLQKELLVEYPEY
DCFTREFGENYVQELIEK
>CC42
ESQGIDVEYLTQLLDNWSTGPYKYINEGNSVGSVNFPEVALKFADAVN
NALSGFSNYSFEKDNVVPWSEKVLGIDGGPGKNNFGQISDVSIVDAQE
NEICGKSFLSYCGGLPAPEDSDNPLGYKAPSGTSQAIVYSTIKGLPESAV
QAGQETRSVAELVIAEIISLAREFWILHGLITKGYDAGENTYQAPPADRF
VLSDDAHGVAQVGVCYDKNFHAEVSTPQVLSAKFIYPEEQSLGKVVGL
SSLPEIYEKIYTISETPEALPILLEDASRAISLDVTDDSALDKLYIAQEEIP
DADLKLVYNLSPSFNWSAHGFDDKSLNIDDVDSIIKYTDQPEGPIYPLD
VLRANVALIDCGVKEVIDTILALVKEVAVANNWPLDVRYTNEFLIHAADV
EGLCGGIDELLVSKELSIVLAPFSGGQGKGNVVFLDTILDEARVPANFIS
EGLDQTRVAQQVVDEVVLVNTDEICAAVKFPLTLGGDHSIAIGTVSAVLD
KGATTEEDDALADQLRATDVIVPEEGELRNLPTGLGEPCFDKAQYNEI
QGWDHLSLLPTFGAKDQTNDQVTVDSATATLKTATYDGEEGILAAKLT
DDSSPIPYPEQPPIKLLGAPSEGGSSVFEVTYFKIPFVSAWADSGDIGGE
FSKLGSQVVLYGNDFDEAKEGVAAITGVDTRIHDVLGYSVSEYVAHRE
ALQESPQFLQVGGGINDTNCLEWLK
>CC43
APHNSGTELSLDELAKLTLSVGATPTSNSLKLIEGAEENIYEILKYTSQH
EWIAVHQDKGAVELAHAVVDATKIIFGTQSDAFQEDRELAAQSLSLAPQ
ILVEKTSNNEFYPAEQLTLEDVNENVLKYCANEEEVNEIARNIDIVSAF
QSYGEYISKTCNVLVAIEQQSPDIAQGVHEEKLAVLSGGFIQFAGFIKSQ
NPAIIVDACTSRTWESIPPKVFEEEGAFIEALERGTGVVTCVPSNSPDDY
ITTKYGTVVIADEVYQENIFPGTKVGGEIPEWFSYPEVVKGVDFYGPYD
AQELVESYKSSGLVPDAVVLVATVRDGSLAWLRPDTKIGLGYTLPELPNP
ITKLGDDYQPPATEGLSGNESLVEKFIQDQENSFLIEKDLPTPNFVINEE
KFTTLLQILQLVVTSKFGINVETSTTEPYTYYIPKLTLVSPDLHKILLIGG
GEVGLTRDIFTGEEVEIPPVTKAGLLPAGVIDVQGTFHELECVDIKHLA
EVQAIAAIGQGRATDIFIEVAGSIVQKNHIALFDTAYQGFATGDLDKHIN
STARWFGGAHIGPDRIYVIGGGEVYSQIFSITDHWLITKTGVVVGPDSN
PTLSFTSGSEGIPKLPFLYSSQGPQAVRWCNINYDETPIKILVAYGLPVSP
DEKTGVFEPEFTADGKLVETLPSSYPSRWAGNSNELNAAYAADGYSR
>CC45
ENDDNEFYIVTNAGCAERFGLTTPGLGWVLWRDFSPLNVGSDWKHLG
ELLGIPHDLVWRTADGTVPPDDAPEYAIGSGYLNPQKVGIPDANILKVC
GLQSTEAAECALDSDADLLGIICVPNRSTITYNLVLLAEAERFVPLNQTQ
EFTGDKNVAAIILEPIQGEAGIVVPPADYFPKVSETTTSGSLGFRVIELGG
IVVSLSDSKLVEPFGVLECARFIDLLSNEEIGSLVSKDSHSAEFYPDIDE
KNSSGTPKSAITATPLFAEDAYSNLLDKASTAIAGISGQKAGFPPGVVNV
IPGYGSVVGKWVEATDLEPEAQESNKGALPIIPEFVESRELASGLSFPV
GFKLSDSTDNLDSIPVKVAAFGFYAGFAGAALGVRAWGGDVGNDETKH
TGLLLLDDTILEKVGGSVLEASGQSNLKLAPPLVISEEDLQTGVETIAKN
FVEVETPILSSKDTDVPAGDIGVGGRGLPFGITVPLLTTATGEKEVSVTK
PLDVFLAASNLARGSTSATTAGYSVGLTVNDLIEAVPSLAEKAHVDLEGL
TLDKVGTIVGGQTSCKLPGCFEIVSSIHESIENDSAPKGGYTGEDGFEIS
IANEKYFPSADNTGQLSSLQILNKLVPQAILDLIPPKGFNIDSLVVCNTE
VKLVGPTAEVIGAVSGGVDSTVASKNSGFEIIQGLLGKFYSQPSALEVQG
TSDSRVNQGAEEDVR
>CC46
FVSESDWAYGLPELNDRYAASYFEWYAEEAPRHSIDLIASENFTSTSVF
DALGTPLSNKELLEEVGQLDALFVPLGGGGLLSGSALAAREATGVDELT
TAGSQDHPFKFLNPGDVVVCETGSFQFSVRFPPEIQSDDNAVKTAPGGV
ELNVDYYEVVGLAPGGEDSFTNKYVPWGPPLETKEYVSLVGQVLLDGS
SLSNEEILQFSKISAVSTYFESFPYRDTPLAVGFGVSTRSLIGASSVDAAA
SPFVIAIKDNDGPILNDSKPQALPPLKVTPVDGLEGTVKENVDDILTVS
DQELVKSLEGEYAYTIYDVNSSKSSSVAIINVQDLQKGYGEAEFVFSFIK
LSLSGVNDSNVDYLCESLEAVSKLLGVEAGGDGVDTKEFLAEGLGFNS
VIGNSLVAVSDRCNDDENSLVPDAKTPAILGDVLTDRFITAQNITPEGLE
NIGRTLTFALADGGVPNNEGRVPEQPVSVVEEAIDVAYETFKSLATTNPN
PPVEKNIIVATGSEVTPFPGIEIDEEKVVYSGVFPPYTVPVGVLSGQKNP
WPNVDAHSGVLLQYYGLKLNQSPLGAGALAGHPYGIDRTIVITENFLW
GVPILSSSDAEGRLVEVDVPYDEYLKFFVSSLYCGGENFKLAEQFAADL
DAADKVVPSAVIEPWRNLSYLPITGSKNLQEVLNPQIIKIFVLAEENLPS
LGYKSPAYGEIDGYGPSIKANQEVLEWLFALK
>CC47
EFTGISAPYEAPKDLVWGTPVPLEKVIEETPAPNLPEKNYNALFICGTD
EYGTATETKDAENWTPVEGGFQYAKGTITDVISTIDKVLAVASDNPPIIA
FATKIAGVLGATGSVGQRGLGSSGAAVVAGVILGNEVAQLGFSKDVQEA
GSTEPIVKNPDEQSGFVNPPLYKLGQEFADDDGELVSAADIVPIVQEKA
PIVAYAELIAARYLGGHSDLLIGLASANEECWPLLRETLPLYGVPIAVKCI
AIIPQFELSTADSRYGFGAEVGISTSKEIIQALTIVPSQIKINPLINWTFEQ
VKATDGGAHGVINVSVSEAAIEASTRWGVGVSEDVGDSSVRYGYGCAV
VSYSADVSKFIEIFVDVPLEVAEQRECDIVFSGLDADYAGAIEKCLPWS
DIPINDEINPIKVVGLSTLPEIYEKLSGAQVVDNLKEYIPNVIEPSFGLGR
GSFPSDYYAFYNQCKVYGESEFWFASIKFIPNDSPDLLILKIHGISEPEN
VFIQIEPRYSAADVACWGALRSAEDASEFVGVGSIAAGGRISPGDGATFP
KGFPGLIPPNSTLVFDVELLKAADETAAAFYPSKILIDVAGPQSVLENIPE
SYLKLASNLANVGDAKSIGDYHSTQPVKEYVPSVIEPSFGIGRYAVENA
PDDVSIQCLVQSRIPVLGHADGICSIYLDEDADLIKSPSVDGDSEPHK
>CC48
EPAELVLTIAAVLASEEEFETVKEIGWNNEDIHVPLLPGEQCGALTKINE
AFEIATSGRPGPVLVDLPKAPYNISSLASEYALKFHVSISNPEFLAKNAV
GAGYLSPIKTHFAILPNICPQCGKVVQTQIAVEGDATTNLGKVLVLDGG
QGTELENRAAGLVDIATVLSTSAYLIESKIIAEYVWIDGTGNLRDFVLPQ
QIIDRTTEVVSEVSKELIEADSIIRGQDAAGIATCGSRESNVDVDLAIDL
QFGNCKYASDLYAQQPVESADGTWNKLGANYAPCVLPQLQAASRIAFL
DLQDGTSVNPLRLAISEAFDYAKEGSAPHGGFGLGFERVLIVDDSIVRG
GEGEVSVFVSRVFLCNSGTEANEAALKELIDACGFNPRANANTGILLND
LLLPEEGKCVSTDEYQDVGIDIASPCNYGGRELTALDYVDDQYVGGLD
ANFLLIRVVPVNCLQDGSLDLVDLKYLIGCIGPWGAHICRFAGGDFTTT
CEGYIPQTGRALLYVICCPVGPYYKHGINHEYPPTKEYIDFTAGIAVTAL
GHANPKGIPLESPADTNFVFINLKESGVPFLGVCLGLQVAAIEFARGGYP
APQGPYYCGVGAGKSSAGAVVVANAKEFNINLFAVDTTTISLALDETTT
KNLDDSDDVVKGLGVGTPSEALLYVITSPVGPYYKAGTAAAAAAAALE
DAKSQGWFVGPTVIKLLTAGGEGINELLK
>CC49
LQNTDLNELTDETQSILAQIKYGCSVTDACIGWESTEQVLELLAEGVRE
GFEVTFLNVDDQGLIDLKEQCQGALFGAVQSPTTKLATAVILQALEEGT
ARLVSGGTDNHLIVIDLSGTQVDGARGGVEAQQAENEEKANADANED
NNVDEKEQFSDGVGYSWIDGLRDVLLIALSGITTRLAADDIVIIIACGGS
SNTIKLCNESSEVAALSGEISKVVVTEGSLDGPVILEQKISVGLESQSIL
GKDALAYLASPAVVAASAVLGKELGGNPDVDVAYQYLSFFKVGGFVLEA
SGQSNLKLVWIETPTNPTLKELASGLSFPIGFKIAVVFVDGAYENILKNI
LNVSGGTWEENKFGSGFAPLDEALSRCCDLASQESEFQDIIEVIRGSFL
DWALSNLEIAHSRAPYGGELVVSAFSGSHQDAIKENAGDNEVEDTGLL
RENVVAVNYPGLKDTPVIEVADNFIFPEKIAPAGYLVTGSWSQKHSDLV
DLPLPKALSLPAPADTNRGYTDLCAALIAVAVNADELQVWKESHPVGIL
RDVDYIVVSDSEGILGIGDQGIGGVRSFLPSINYPQILAPYAPEVNYNDK
AGTVWINSSNDEDVTVPFGGFKVSLDFIETNPAARITVDDDTIPLKYAVE
NAPDDVGIQCLVQSRAAALVYPGSETFIVWGHVGLDEVSPIGKSLTIGLI
PGDGIGKEQVVTPWDVEGGVDEQGRSGTLAPPLVAGFGEAARGGPLAI
EHSIFPEK
>CC50
APIYGTQNVYEVLDKTCNVLVAIEQQSPDIAQGLHYEKYASDFEEIAVL
GQGAFGQVVKEPTILQPLLVPLYDEKLYEAVQALGLDLCPALGVAIPVG
KNASVEIVDEIISDYKDWDVLATAGNTNAWESTLRGWYSISDETFYPES
KTFLFTSESVGEGHPDKTTIDNVTETGDDIIVEEREYWSYTFEDSLDLL
GKTVSQADFPGLEGVAKNVFPQLSDLQKDSSVPIINSLCDKAIGVLPQLI
IDRSANPSNDIPLSRAVVAGAGTGGTISGISKANFQFQEIFQNEPIVSER
WGGNWEINAGDGAFYGPKVVWGTCAGLIFLSAQLENESALVKIFSGDS
NVIAGSLVLNPRYIPGEPEFLPFVNELPKVLDQLLLPYTTKLSVAESLLNI
FAADVKDYVSEVIIEELKLPVFDAPESLIKIGESVPLELITEKCLAENDY
GIKFHPLQAICDLLTIIENFNISLDEVNKSVDTLLIPGPIILSGAVQKVSV
GLENSDVLCNVFQRLVSEVGVGIVASGVAKDVASWIVDFPLFSPVIIEDK
IWELLISGGSAGLAFNASIFPADTVKANVDTDAIIPKEAEILVVTGDNFG
CGSSRLIDLTQFPAFVTPLGKLGLFSYPVLQAADILLYKGLAGLWQGQS
GTFIRAGEPEWESPWGKSPSVIPESILEPYNIKSTLIEPTSGNTGIGLALI
GAIKDVTLYSAWDEQGLPTKGFEGGVVSLK
>CC51
EPSTSVQFLSNLANKLTGELILTYDDFIELISSSKIFGDSIDSVIDRGLYS
GLGPQLIGVAPEKGIPNSGGLLVLGSANVDECLRAIPDIIESPLGKVSIW
GPTCDGLDCIAKGFDSPSSSISQPREIITAEEFTTAGRSSMVYIPTTKISL
DNTALYADIDTTPQFEPSKLVVLPECFNSPYSTDQFRFGNESSSSLSSSS
FIKAGGVLGVIVAFIAWYNAYAGIATREYFQLLNSALTEKVLVIGGGDGG
VLRVAVAQLCSSADLTKGLYWDLSGQTYKELNPDVQILPPPDGVLVYRS
EGILNTIEEVVEKGTIAPGYDADLVVFDTASKALDSSEGEFISENNDQS
RGFLLDSGVEEFPPIGKHKPHLKPYAYRFGAYDLLKIQDAQVTTEGIRF
TLEDQVVLITGGSQGLGKAGGVLGVVVAFIAWYNAYAGVATKVLSLLAE
LGVNFDCASKEITDQPSCWTTFDQWIKILADAVRSGDDWIPDSPQDLA
SKLIEGPSDAIPCKIYTGGDNNEYIYIGR
>CC52
EWIPILNNSVESKESESSENTGEGTWVELVGKAYGETEFIFNSCKSLDN
PNSTNNDVKVIPHIINAVILISVISVANSALYAAPRNPFLVLADDALPNITQ
ADRSNDDQIPPLFKYIFLGDFVDRHTTDVIEFYEEGTAASSLNIATEKIS
YFTGPDTSPPQIDGQETSIKGNFPQFITVEGCLKDLLNALDRIAVFWGD
LIGLGIITEEECKLGSLDYAGGLCVHLTSGHGGLVYALILGKGQDHVWS
GLSGADANELAFKYNVVYIIDEVQTGVGATGKTAQDDSQPFFEYVKGW
SYASFESNIPVFDISQGKDFITLGSSTYRFVCGPEASTTALVEPNEDKAV
NEGVAGVQLDVSETANKISDAQNLFSFDLTAEEVDKTILQQNIDLFRAT
VIWDSFTCDGSVVLRLNLFDDVELYLTLIKSVSTASLEFVSKNSTPSDAS
STKVYETVTYSPHPDDSANKHIPEETVFREAEEQLIASKPFYYKGFAET
EFALSIIKLIWGQGDGSTLPVVDTAAGKYSFVNAYVSKLVVIPEATLGGY
PK
>CC53
AFQGLGIAFVLPNVLGIIGNIYVGGTFRESFEEYGTIISPDEEISRSLLDQ
DASDATKAPEFVSVNPNARNINTNVYVDNSSIEESEVVPLPETKDSPLW
IVPKTICTLIASPAIESRVNNAHLAAERVHDAEHIAIVEATYKVIIIGAGIA
GLKDYYLWGVDEDSQREQGLPLAGSQGIYQLKLIDSALFVVCLDDVAF
AADQQDELTRGSQDDDESSLDSLNESVELLGNLGKVTEEAEALGLDED
QIGEFAYDYVEVRLPELLQDAVLKIVTLANSTNEFVEIVRASVPIPDDFV
KYSGSDTFFIISRAFVAYICGIAPNLPGFIGDVGAPKIPGVHLRVLDELHI
PTAVEENEGSKTGADLGAGAGGSVKNSTSSANNITQIEQDSAIKYYNPQ
IHSSAFVLPTWADKIVVLISGSGSNLQALIDAQKYTNIDTFGLNPGLIKN
IAYEGRLTIADLAFVPWNNVVDRFLQDIGASDVHKAIPSLSSSIPYSVPN
SNKTSAEVAYLVVVAKIIVCHLTKLFLISAVQFMPDATAMGFGEIIDQATG
K
>CC54
ETSWYIERPSNDILDESEFKDSPPFETYHDSKESGADIEPPVQTSLLDD
CQTLKALPSIHVPTIDSSPLSEAKLPVGETHVLGVQDKYSALTSNNEEC
TAVVARIAQLEPEAYEKEYIAPEIISDCTYDYKIVNPDASLGSDELKLGE
GASGSVSVVERTLADTGALLVYKELLSGLFDNFSQDYQALLSGYLPNK
VFNPPPNEYTVANPKDTQSEAPSAITDSAEKALYETDNPVELLEKGVLT
CLIPGAGGYDAIAVITKWTAVQCLESDYFKEGIAVDHIEHANISDSKDSI
TSSSTTTPPSSQQKFAAGELCEDSKSLNVLLQNSIVSAPLWDSKIIDFGS
SCEEARFPDYILPIPRSNSAASVALQAVVNADRISPLLSDSNASSQQRVG
PINHVYAVEIPLEKTISEDLLIATDDWDQEKENVEDYEDAVVVSKYLVL
DILGQGTFGQVVKAPELLFGAKDLELPDINDETDCDIVPLDFKVIVLAG
TAGTGKVPFIDSYFTGVGDLFSALLLDRAPAWAAFDGKLVGVLTLSDIL
KISFNNSDNLQLKDVVSLIIEKSPNPVSLTQLAQYYDDSTKTLEDASQF
ADFIKVYVVATHGIFTGDCLEELEK
>CC55
AVGINTDDQAPVAIKEAPPQFAWPSKESGDFLAIDLGGTNLRESGNYLA
IDLGGTNLRYPYNAQPTANDEQNAKDTLPLGFTFSYPASQNKVIEEATT
TNVDSILEKPTPTSTKAAVEGVCFQARGTDDEAVETNNELYEQLLELIRL
QDDFSYETFETDLGGTGCCLLSAKLFSESGGELEVQTLVNDLLNKASLP
PDFHSTSTNDSESSSPKGAAYVLGAGQVVYFGSVGKNSSNSVGSLGWV
LESGKVLNEEWALYLQRTVAVCTGEFDCVADGTFGGEYKLPIVDADKV
VNLEHSDEDIELLAQEIFFLAELKSSISSEISQTSTGNYDSESAENSREA
SIQLSDNFVFDDENKDIYGWTQTSLDDYPIKLFFESFGNSSEETLTTLD
SVVNDKLLLLGAPGSGKWFLDNEPLCTKLTDFGLAAGTVSNERGSETT
SQYSASSEKLVAGGAAQNTARDSNSNSYASVQSILNDSFDERVQQQQL
QQAQAQQQANRNFDVLQPGSSVATSLCEAEAQPKHNNNPYLNSPSDIL
GTGTGIASTRLFDAVVGAVLLYKALFPGANEIDQIWKLGAGSFGCVTLA
KIPNLLLEDGHLNRLQGPFSDAAKLGNSPSDLNSTVIKTTAQASALDEL
LKSFNEDYLDKPYELAIKLSYQSNYFNVPDQTNAIVPR
>CC56
LGSSPSQDVLNRATEDSGFYGLTSLLESREIETCQVVGAASPNEASLRYL
TTDDFRVIDEVVSGDILIKKPIFSGDSEIDQIFKVAGIVGQLCEGSENVK
ASSNIQPPSNINTNVPSASKAPEVLLGGKLPNLFDFNDFELQILGEFAD
KGGDLAILSGKNNITETGQGSGEDIAKCHYGVELPTLTTIYDRLYLLLQ
YIPGGELFYHLKNNTIIVAEGALDDQLNPVTANDVKYPEGAPTSGALNC
PEREAAAAAYGPDTDIPREHPEIESVHPHVKYIPPWTTPYIIGIGGASGS
GKEHGTLDETTVSFYAAEISCALRCSTEELVDIVEKAIFQGQEPLLQLR
DLDVVLGEGSGGKVNVEEVNVPSNLQIELEKAVLEFTPETPSPLIGILE
NKYFTESDIPVSENVFEGLTYKLFAEYPDSFGFSVSSTTRVSSVTAAIGS
SPTKESLTSSSLPGTSFTPTSTKEQFTQAVEERLGETLGFGSTGKVTLPS
LTSNNSSVGENIEDGAEKILEVLGTPDQKDQDIFIITQIGSGVVNDRLAS
FTSANALWESRIIEALSSGVENLKISDFGVSLAASSTNSSDSSESLDELE
LAKSVIAIVTHGVLSGRNNEFIEWAQFSGNYYGSTVASVKNIDTIIPFID
DAK
>CC57
LTDFGWSIINPPENRIPSQNVGQELEEEKVAVIGDDVAVGRNSDGTEPPL
HVLIPPRELTDEEILQEASRELIATSTNVIKVLNLDSDSDEVEDVQRYVY
SGVAYSAAKSHEWFGDFITKEVEIQTSLNHPNLTKYIPEWFETGNKLIL
IEGLDRILPISDELFTVLTKTPGELYYPSVSELDTYLDKTILGATNPLGSA
PGTIRELYGSGSDIPGWFEEVRFVSPVDNTNENLSPKVGNFVGVPDSW
AKAPELVLGDKTVLDYTIEFLDKIGINDDISQPGIGIPQGKSGPILATVW
EGKGSTTTVQHSPGAYIPPNAREVSSITSFTNEGPLSKGFALANPSITLV
PEEKVNAEALEDAVVEICSSLQVDAAKGLNNTSVGEEKLNPDDLLLNN
AIPYQFATYLKVYTEAAEDEIKNTCIGNCGLLPIGEATLVKFFNQGYNTT
LSTHERNYEQENDAYSDDENDTFCSKLLGTPTEEDWAVARCNEEPVLS
VPLTSITNVSRISLPVPDQVSRYLPNYIIGDLDSLSEKLFLPSVDLDSILQL
TENELNRYGEIPGYPESNFRNVLWPLIYAFIILFILDLIRAANVLITNEGN
VK
>CC58
ALGTPAFFAPELCSTEKAINVASNLGAPQQRNIPSDYFCVVPTSKTFADL
IIPSTNENLGRSGFTVHEASTALNCSRLLAGNSHPDLAEQISKSVPLSDE
FASLYYKASAGVESESSRYNIQNWDSPEALDFKSIGVVGAGAYGVVKIS
IPGYYEIIQFLGKFQSPYVIKITTVIPNFPYARSGEVGLSTEQLVSIIRVIE
VTVAANALATRGTQAPNLQERANHFETHAGGKVILVALSGCSSSGKLVN
IIEEVVINKFYVGVDVGTGSARLQNTSNSTDAGELFNAQNAGYKDYFAT
SNSLNTKNIPQIVNPNAAVGVEELKTGIWAGVDASQPPATVWADILNKV
CIIVDDLVDTSYTITREFVGTISYIAPEIVKDASLTVGQESLGEGRVSFDA
FDDSSIDGFKNSGPEAIFTCSQQYPWNFKGTSQVGELSQSSTKLLEGTF
VSEAECVRSSSSSLSSNNLLANKICELLYEKAANDLACLTFGISKVVLDV
VSGLEYLHSQGITHRHVVSYIDSHAARNLETTFSEIGVKSYNNNDYDF
DNILNLVYEK
>CC59
EQGSHQSLQEHLQRILQEPLVFPDGFDRVTWYDTIAGDGDCGTTLVSG
GEALEEAIKHLPADLLPIGVERCLALDFDIPPHNAKAPVIDEETGQYEV
LETDGSRGSSEEPVYLEKAAAQAAYDGAEKLSDFGLSTGFHKAPEILL
NYQECTKCYDGGVDVWSLLIIISQWFQRWPDLLSSNNSYTIKSHSEEVI
VPEFNSSAKEANVYHAFAGTGKLTEADIAISVDKTGSSYGETLPQSKYI
TDVLFLGAEQKEALIEDINIDIRVSDGSFPSISNNSKVAPFADILTPNIPE
CYKVVNEDLSSYELEDDLPELESKNQGPADEDLISSESAAKFSEAFQTD
YSSKYATTGDLPPNSKTPALVFEYVDNVDFRLCNLAWVIAYDALKVVEV
TTAANVLAATYGVVLLSGKNQEPPLIPVLSEDGYDFAKSLELDAQVPLY
LGVPKSNESLPNLTVNNDKAYINSEDSDIRIPGQSVPPPNSFFPQEPSPK
WLYYDTDYCRISGGSPQNSEYIDGVVFSKSFESILPGANPEALELLKLL
SQIPLALEVLDFPTVKVPPTTLPFQKGSAELGIPTANVPINQLPK
>CC60
VIPSIVQDYFNLVPLNFNNNDFLNKGSNILIDNQGNLKDLEFPAFTEKE
GQIVPQEITLALLRVVSLPTVTEEALVNDSVDSDNYTKWTPHLIDFGLG
SVSNLVEDKGVLLAADLGGTNFRGVDLYVLERSTNVYDLAQGLPVQFG
RATGQPPSQPQAQTQSQQFGARGVNLPGTDVDLPALSEKAVIQAVDQIC
DDFEVTPEKYLGELLFNLSINIENSNNNTAPKHPQLDYESREPYFPESS
SSTEKIAPFADILTPNIPECFKIVLADFGIAKYITDVLYLGAEQRETTETD
VVPIIQTPKDYSFVHLSAGDLLRYGPNIIVTGTPGCGKLTDFGLAAGTIS
NERNNHLYIFQDLIPGGDLFSYLAKAAFYVAAIVQAIDIITGCKELESLIL
PADSIVNVVDQFQEELLSRDVTFLNDCVGPEVEAAVKIGSGSFGDIYHG
TNLISGEEVAIKIGEGTFSSVYKGVEVVLPVDFIIADAFSADANTKLIDLV
VVLRTAIFQGSNELEQIESIFKSAPNVYQDSIVVADFKILFAWSSILILSIP
SILIEKLNAITATEGVGVSCIRFQLSSSQNTPIEGKLLAGNSHPGLAELIS
QREPVSDWTDDVEARLQPWSIVTADISYKITAVIPNFPYARDQVIAVLPY
YPHEEFR
>CC61
NWQQEIGEQDEVLKTCQISLPVPDQVSKLSDGESSTPTSIEELNPTINN
SRSNDFQIGTDNYRTFCGTLAYVAPEVIRLAVPEVVDLIDNLLRSSSSAD
FVSPPNSKFQDITVEPQSFEKDVPPIVPFALGSLGFLTNFEFQNFKLAEV
ITAEADGRDSTATTAPVSDGRTLTSAATAPEFERAYEPIEDDENLQYIKL
GETLGLGSTGKYPSYVPNSVDVKLLGSGAGGSVKSNPTSASSSQSELSE
QPKGVNLPNTDVDLPPLSAKVPCDYVDVLLNLDDFGAENIVDKIVVNS
YDWLQFRINTNETLPSSLSSPKDLNWLEEGQKILTNLTGGPNVVGLYDI
VQDADSKASDVSIESSYVPLTTVATSSRGSAEDESQSFFTSSDSPTSKGI
NELLGFNSSFRDNAPSYAESENPGRAINIFEDAPSDEGSLNTSSSESDS
RENFNHLVSDCIEAVETFGRENPFYNIDEILEGDLKLIDFGSAVVFRSIQ
SGTFSTVYKSSGTTDASTSEKSVTETETEIVVERVILTQVGSGPQETNES
LIDAKFSQEQIGENIVCRGGSLSPTPEAFNDTRTSCGSPCYAAPELVVST
KTISDTAAVVGVKDATPKPTSTTETVAAAATAAILEQDGK
>CC62
FFLVDENETVLESLGRTFDLCSLGQVSLSPLSAGRTCEELESQGVKLGL
IFDEEPAEHVGPVAEKILSGTSNDDGSIHSHSHSHTPQQTAEKVQDAIE
EEIFDDSSRYVDTLFEHERGYFSVNIFGINLNISYSSGKSFLSPLETDEEI
EVVIEQGKCFFNSLGGLNQCSHSNSCKSGIQDVEVDSDTLYGPWSDAG
KSSDTNDTTPASAKLTNWICSEEEASKFFSSGADFKASHICSYLLSIAPL
VVSHGVHHNRVLAVAYDFPVPGFKNCQETFKGSSALVLGAGPIGLCTIL
VLKLIFVPGSISVEEAFNTLIKFIGDCNFCKNPEETAAAFTDDGWFRGL
GIVFEVPTTTEDSTKSLAFPIWMLLWLPLSVWWKLINTQFWNSLTRLQP
CIIFIDEIDSFLRVCLAPVALFGFCRISISLEVPEYETSAAFRIIEISFLLRSS
TDHEVTATLKTLIGYPYAVPGGRNACYFDTCSSAASKYNLDYYLEIAEKI
NELPGWSQTLFWTVYALKTTLSASQWIGGERNEEFFFEGIDCEWFFSH
FFYRIHFPNSTVVETEKGVVVAGGVLAGAVAVASFFLRSLHISETTKPLTS
TRSHDGFDYSYDCSGIQVTFETSLKFTLYFLGYGVPKVYLLYPFANLGLI
TEGGTTVSLPLKSSDSDSSIKSSAIAIPPPSPASSTNTPNLFEKGSDGYW
VPVLANPDIVER
>CC63
CSLFCLTLIKTVTYGGSALDNDFWIQRSSPGVTEVPDNLQQYHLGNLRI
TYTSPNHGFMVTGKWGDAPVHSIAASLLLKYIDDQIPILIDKILELVPLS
PTSFVTKYSTFEGSPASKYLEELQKVGLPQNAEDIEYRGFTVDLPDSDQ
ILDGLKVRPPITTVEHAGDESSLHKLSYIESEYGAKFGFEPFGYESTDQI
LKYWIGVGAQPSETVTKLGNDDEVILFRGYSYTDANINKNVPGGGGTF
AILGACIISSGNVTSKLNTTSNSNLTSDSTTSLSDQFYFQKLAGNASWG
ELFSSKGSTNVGISGSSSTDSLSEKCFLSTFTYQDAFDLGTYIRNFWSG
FSSFDNAAENDSNDKVSIPLNIAICALKCGALGSISVSEKCQQCHTIEE
GGPNKTSLILSQAEFNLDLAQGSVKGANYDAEEMAHDDKPLYKVQNII
PIVSVDVPTGWDVDKVSHDQTEKAASALTESSDNEKISNSHTKASSISS
CISDNLLLVNKSIGSIQGALQATQPKLAVGDTAGTYPRNPYIINSVTPVD
ALASRAIVEPPVTCAAALLRIVFELYNDIVPKLSSNTYNDEPLNKLFLIV
GDGLRVGDQVLIPQFGGSTIKLSQVQVITRIADVITIPESTTRNSPVYNIV
VANSR
>CC64
KPIEIASLVSDIPRYLEYWCNPPYSQCIVYPNCLFILKIINDQEYSGLRAG
YLIETSCTVLDLKYGLPQLPEEEYAKIAPALVTGNTVVLKFWNSSELQV
NTNSRAFIYPFLGFYEVLTNPVYWKFTPVGIDAFDLQSQLKFLVENPEY
VEKVVILPYFTDIEPDLFPKYIGPEGEIPNIFGKIIEEHDTPLVQYIFSDS
QTEINRLVGVEAGSVKATAISAAELGYKALNDVVEAGHVRTLAQDLED
LSTVYQTVSDRTSTISLDVVVAHSRTTSGASQVSDGQVQATAEVKATFV
VEPYFKYIPQAGIPPGVINIVSGFGKLFINEEGDWSCIVVENWIIDDKAL
FVTCGATVPFPKIIQLQGPQWMNEMVERAAASQITDGQIQASKNALPSS
TSTSAPVSSTNKAHNINVVDKNVIAHTLDENECAPVPPAVRVWPVLWD
EVDRAIGVSNFSIEYLERVPAAVLAQLVLKVQFNATINPESRSLTPCVLEL
GGKSLVDIGCGTGKSFEEISHSLEESLRFVELGYVWSCAPTETGLIAGL
RGYIPYDVLKWCTSLLKWTGEALTIDEETGEDKLAGNASWGELFSSKG
ANYDAEEMTHDDKPLYKTVIEEDDECIVYGVARTGLLESQTFDDFKWA
DWVIEDK
>CC65
FEENCAHSWIKANVTSDVNPVSADTKFGIAFISGTPSSSSEGLTIQKWLI
EGAPKYSTVVISCEPIIRVIANPLLLSEQYFPYLKTAVDDIIAFRTHQFDV
LIIGGGATGTGCALDAATRGYGDFDSEDEDYDYGRIHEESAAGPFAKLT
LLSIFTLSEAYCLSLVTLAYDKILDDSSEGSDSSSDNAGLGLSKLFQSILP
QNPDIEGRLFDFTADGVASRSPSALELQVHEIQGKTLAPIVDFSLSRVTT
TIGFGSLQQGTAGVHGSALKTSCPQGPVSLQRNPSGLPDSPLNDNSKLA
TAVVEATTHFDNPSKGLNLFESHINDFNNQFRVGWFLHTPFPSSEIYRY
LCASGSFDFYNCLESVDVDHEAGRVANEQDGIDEDSKYSGNTATGPPQ
DTIKSAEAAASASTGGVSAVFAYSKGIEAAGGSADIYQVEETLSPEVVKT
GQVYHCVGEQGIPFKFYYSEAINTVEKLSEVVELFEVFTPQDGRALENT
SGVIWQERSGSVAADFSPSDSSSSSSASASSASASSSTKAQLTSSSGGNI
IVVSNRGGIIELDFIKIPLVIDADGLFLVTQDSEVKIHVVVIGPGLGRDAF
FQCLDKLGSGSGSFEATITDDGKVGLQELGPQFTLKSFSAHANEVYSG
ARAQVENEFGKVPVSLLKGGQTVYFGDLGEGCKLVGNEPADIDK
>CC66
VYPGHEYTSDNVKIISGVPTDGQPLSGGPLSWAWCHTTLKAIFTDNSLL
PSLIKPVQAAQDVKSCSAFAPIVNPSNVPWGQKNSYGSSNYGSSNNDD
SYGSSNRLGSVGWQIGEALGATLELYEDVFLTLKITLTHWLLLVIWVTS
LWKYSIYIENPLSSPSSSYKVNTFVTLPILYLSEFALLLLNIQVKNFLTNL
YSKGSEPVVAGNFFPRFPGSNAADAAVTQALCKLIIDLENLSLNDKGLA
LNSFDLDVIKLTVDYDYLLYKSLNEDVFLEAGEQLSADEEVSSSANKGL
DIGSSLSLEPFWAERIPTVFYLSGLTCTPDNASEKICVLIETFNATVRTPE
YVGSVWDSSKILLEDTPPKSSTLTNSSSNDKYLQSSNDDQQYKLTDVLI
VGGGPAGLTLAASIKSILPCTPLAIVKCSLDSDVVITGVPSENYKIYQSA
HDAINRNYHSTPTLDIINRCHSTTYTKPLRAAGDTNNSWDRNSLFISPT
GDILYKSSYGSSSNDDSYGSSNNDDSYGSSNKLLNSPESDGSVNRWGC
FMFWGFFISFFQAPWYKSLNSSNALITSERIAEAVNNYNSLKTQSTQEN
SLQEVVAIDTLLKTPNWETVNETPKVFGELFEAGARIYIWCYLVDGDET
DIAKWFHNQMTSKWWPWSNQTEDQK
>CC67
LAWHTSGTWDKTIENSEELIDQKSSSSPGGGSNHGWNNWGKTVPGSS
LTSVPGFFAAGDVQDSRTHGAPTDEVRILEVGSSVNDHAVKKPEFLAK
AGVTIEDVSAKAGAPVDALINQIVPLLEKGGYFDSIGIIRGQTLYYAFGG
CHRHYQFNVVMTCSGCSGAVNKGLDASTALEYAKVGEYEDVPEDESRI
QVVDLQQIALPLYEDDDELIPAQIKYQDFWIPEAYEVLIRNPNIIVLFNTV
ALEAKFQSSYTSITKTCSLEQAEAAASAGELPPVDVLGVRFSIIYFGFSN
CPDICPDELDKSIAGTDSSDSTAYTTASESSPQLKSASEYDSALASGDKA
LGGTCVNVGCVPKAIDEQFGSLDELIKASSEENSEEDIDIWESFKTQLQ
GDNYGEEEKHYDYLVIGGGSGGVASARLQVPEECEALRAIALFLAVGG
ALSYFFNRFAEQYSDAAFYKSVVIHAGQDDLGKSSAYSSSVSIADTYAN
ANNAKTVPGSSLTSVPGFFAAGDVQDSKILVELLIEAFDTNLVKLAGVQ
GSGWAFIVKGILFVGSGVSGGEEGARLVIDFYATWCGPCKNIEDLFIEP
KFGTEIITETVSKLEPDVSKLWNENDDHLYIFGRAVFPGLVLSTKSSELD
QFYAAAQKTIVEEGSLPPVR
>CC68
FIETLNTLLEDNPSTTGEIGWDLPKIPSIALGTYDIPRFSTVGGESGTPDT
ARLQETNPEEVPKSFLTYIKCGGHLGHVFEGEGWKSSWTLLHSVAASY
PAQPTDQQKSCNTLLDFQYVTGKHIGGNSDLETLKAGFAECAEVYERS
VPQEISAVNDEAKYFAIGDTLTEADVRWSLQHGYLPLPKTAVVDGIFEEI
SLEKYVVLAFVPLAFSFVCPTEIVAFSDAAKVIAECLGVPWEPVDLEGYA
KVILIDEIGGYDVIKNVANICHSEDLTLKSTSDEESSGSSDDEEDETEEE
INARYFQPSSIDEVVELVKHNANQAVVQEANRTAVVDGVFDEVSLDKLI
VLYFHTSWAEPCKSYELPDGQVITIGNERIYAPLTPFVEKSHFIFVDGKY
NENCLGVLPGEVFTWKCGWPAFYEEVSPGAITYHRYPGHIACDGETKA
LEECVDEGLIKFGHDAIFEAENSGKAFVNEVNKGVDASFDSVGKLVNA
APVMLFMKLVEAFQWTDKSIGVSNFQGSLIQDLLRSLEILSNASASLAN
NAKGQPFPFDQLKATLSTLFQELNVPKYSSLTKPSSLSETIEELLKAGFA
GDDAPRIFTLSTEDFEAINNISKGVCGTAASTKILSLNTGAQIPQIGLGT
WQSK
>CC69
FFTATGGIASAKNACHGTIKSGELADLLEEAQALVPEEEEETKSLFLPD
EVINRNVGFPIIGDTFRHIGGNDDLQELRGSSEVDEEINEIKFYTEEGN
LDWVYNNTPVFFIRLYHTIGVHPCCVNEFADASQGDKGSNVVRPYTPV
SDLSQKTASEFDSAIAQDKTSITLYEPQSLRWNVISGAVDDRFQYIAISQ
SDADSESCKGIVVEAYSPFGSANAPLLKTTEALALSDSEFTGKLNSAYD
NNSSFEGASQKNSGDAEFDAAAEYNKLGPNFHQIPVNCPYASKAVEAG
NVFAIGDVTNFRCFDEAVQIQPVFNELYARVGLQQPIASVDDSLSAIKFT
VPVLWDSKSHGLVIVAFPCGQFGNQEFEKFAAPEDYPAISKALPIALGTV
AIAAATAFYFANRFSSLTKPSSLDQEIQSLLSKVVLIVNVASHCAFTPQYK
TYCPYCHAALNTLFEKSIGFELAVGDGVYWSGRNIVVVGAGVFGVSVA
NHLYRLNTGASIPVLGFGTWRGTPEFPKNALVTGSSIAESQSAIELVSSV
KFGQFNEIKPYLRGGYTEIAELHKVFGSESNNTDYDVWESFKFSEQYP
QADFYKTITSEESYAASKNISLTDVPVVYLDAVQGLLPNKGFVILGFPCN
QFGKNPEDLNIWTSTK
>CC70
WADIFLIAPLSANTLAKVNVSLQAFPGADKGVLVTDNIDDFPKISIEDDL
LDDIPDWNIIARVVANPTLSLRSSAESSNATNNNTLGTESKGITVTLPIVT
SEGFPVIEYAKTGLVPEEFVSYIQPEDGENEVENKAVALYDFEPENDNE
LRNVVALGCGFVEGLGWGNNASAAIQRGVQPGEIIPARGPAPPPPPHRN
QQQNDLSSTKGPAPPPPPRNTVPVAATGAVNDVTNQKGYSDAQYLLAD
GYSSGAFGKIYVQEGIYDELLAAFKGIQGAENSGEIKYFSHTGNYGESP
NHIKVGIPAGVVNIVPGPGRTSSEISANFNSVSDEELQQKFSPSLPSAVS
FTVPEVERALENTNYAVDLGRGISLTEDLYDELLKTVGENTLGDDTKWA
DILVVAPLTANTLSKSTPEETPVKYGHGSSLGGDVHSRYIEDDQEPVQG
GIFALSWLDSQKASHCLEEGLGTTRGSQYLCSGDESGKLQGNDDSHQ
KSANDLVETLSKIAVTGGENNENTQAKFCTMTGDGVNDSPSLKSNSSIL
RYLPGITLPDNLVANPDLIDSVKGFSLVGIEGSDIVDGNKGIANDWKGS
NLQSHEQKIAEPEPEPVPTLQAKNIQAVSLTNLQDDWVAIK
>CC71
YGEHSIEVPGAVKNHHSTSSHQRSNVDDDGYQEDDDDDGDDEGDGR
AHDDLYNHPVEKFIIDLAESVKHTGEKPFQCPACLKYYFQDVPEVLDL
LQDVNEAKGADVFLLFNKFLTQEAGLVDSWEQLHGKYFPDGNDVGKT
TGPSDHVLNAGQIDRIVGIATTFDLDFLKNNAAPGPSNFNSIKNLTSGST
APATARYVAGGGYNVGNYYLQCVQDFDSETVKLGSAPNNAGEDSDNNS
IRTSAAISAPTGTSQPTETIGEKLAHLIDETPPLPGPRWGNSDSITLEITR
GYSLNYVVEILENSRAPALPGHVPPPPVPPVLSDDSKLHGNDHDERFSS
VTAITLATVATVATAKFLISEEDYLLLQKVGGYNAETDEVEFIFDDYLYAK
LPVAQYSAPDGVEKFAPDFANEEYVNKGHENSQYKFYDAVDENNISYV
LKFVPSDVTSEGDTFPFVDRLANILYEADTGEANHISWKYQSSNIGSGR
ANSGVPPPVDEEKYGVPEDELFQTIDLFEKATPVPPTLAPPLPNTTSVPP
NKLFHSGILTGPGLAILSKSQQQTNSSNSISQENNSTNPSVDTRGSSIDD
DSRAVTASQTTIAEVISNLYDDSKASNTLPELSGVNTNIATSDK
>CC91
GIYTIALDENSDFLTKYFLTSESSFITADTRIPPLQLIEIISNLKHGIVYDF
HKVSLLSLKSQDQENPAFLPGTNNNSNSNNNSSNEKILPTDGSAEFNV
KSSVALATAQRTQTGDDEDDVNEYFSTNNLEKDNLTNARSASGGVPQG
FITSFESKLQTVSQQIQPPLNVSTPPPGIFGPQHKTNLQLTTQSQNLLSK
AGLTSILVVTDVAARLLEEVEGSCTGKLTGVLFDYLTSKNNSSSFDISNN
KVAVIYGSLPPETRSGPSPVPEKITAVLPPQQTHFEDRLNAEFIRYNFLIS
HGGRAPLLPQQTTPEQRYAPDEPNSLSGQRFTAPSVVLVASELYEGAKL
LCAGDATGLVSVYDSYNPRALGLSNEAPQLCKSNCNPFIASSPCDVKLG
SLYIIDSIGRIISLIIDYSRELFQLYSPQEIWIYRSVSNASLDTQNTFEQNV
ESDKVAIYPSEFGKLLEFGSSEDQESILNELKANAPSDIKAYLASDSDES
DGQVDEEAKNLVYVVGINPPVPYEEVAPTLKYLIVEESLNNVEIVRTFD
QYANLILQDCVERCHPQDFGNPGRAIYYSHRANVADILVATAVAARLVEA
IPNSRNSSAIEQSCSEK
>CC92
FQDTLLLLPTDGGLTSRGYGYVDFENKGIDIQAVNVVINFDFPKGNSPL
ASVPTGSSNKLTPITYSCNAKGITQYYAFVEERYAPETGDHVVGRYLDY
TITLQTDSLTHLNFQRGGFAIPFAERFTPCGFCFIIYSCPDEALNALKYTA
LIHDENFSTLTLNVSRVLQEELQTIEYKEVHSSSDEESDDDDAPQEEGL
HSGKFSEYFLNCPIINIPGKVGDDQESVENESGSDSESELLEFKSAEPH
VNSSPNLIPVQKGAHPGAVLLSPQSSAINKTAVFYGGTPISKSQLIDAEN
SSSAVKNLAFVEYETVADATKAASSLASQDVDFYKVQLLSTTQDSKTYF
CDYDGCDKNAFGFIQFDNPQSVRGFAFVEFLLPKYAINPSLPLPHNKNT
NEEATPIPSSETKFQELYGDIKSLVQYIELLPNADDIRSFICPEEGCNLRY
QTSIPPPPPQQQIPQGYGRYVGLLEDIDSEKVNTLILDEADRVSQLESAD
KALQGATNEGYQNDINTIKINLAINYDLTNEADQYLHRFILSDSPLELSA
PIGKSTPQDTNVNSQSRVGFVVLDEADTLLDRSTGPTGAVSLNPSITRTL
GDSIGELLILPVYSALPSEIQSKGIAVHHGGLLPIVKVVSSDSLDIAQGID
LVRHGEVVSVR
>CC93
SVPFPQAVKVAVGASGGKTSSDSLGPDTSNEICDLAYQYVRVNVEGLPRI
CFVSEVGALINEVIIKFVSPFALQPQLHSGKIFNIAGNLVKVPEFFQTAN
EKNSFNILSAIQKILLDAPCSGTGVIGKLVDTGLAIGKSFDELGLAPELL
KVSPSLICQFLQEEIHINEKLIELILSSTDLKAFVSTGDGTVNVKTVPGV
PLIHLTRLQESGDGSGKSTEDDLGFNVQGLKIQVAHSSRLSDGLPPGAS
DARNIHPIYHIKNINDNNDVSASLKSSSPDSNTVIPVEELRTLLISSRAF
PLADAALTQQILDVVQQAANLRGLLIELQADEAGEFETKTYEISHSTKS
LDEIIGSNKTLAFLIPLVQQIIDDKYAPSPSPPASHISRTLYVGGIDGALN
SKNVPYVFVPSRGNVSGIDIPLPIGSFEDLISRVSTIDSYASAGVIGPYDT
NKASELDQFWQEYSSVFKLANLIDYKYYIPVDQYPDVNFVGLLLGPRN
LSTELLDENLLRCAYVYFEDFEKVLQAYQGYAFIEFYNQGDAQYAIKNY
NFIFSTSANTANATDDDEKNLASPPNNPIYGLELKNQIEFYFSEENLKA
QVAIENDTSADGAALK
>CC94
AIQLLQYLGALDNKIITNTLLSEYAYVLKATMVTVNIDAFLHDKVLAVG
GEQFFSQRTLFPIAPPVLQVDARLQDNIIDKLTSLPAELGSCFQLKTFQV
GVLLDHLETLLKSLIVESVNLADNQLKTLAFLVPVIEKFPILSSTTGLNF
SLKYMTGFCPLGKVLLPVPGRVVIVGGSQTGKLNNPNSNNSSSNNSNQ
DTSSSKLSFAPNEQSGNIEKNIYVSADDFVEEQNVYVLPKDECDMEHP
QFIIPDEGSKVAVYDAHVEGPLVIGYVNSKLTEIQADSIPVSLQGHDVLA
AAKTTEFQLRTGHEDDKNVPYDATEESLAPHFSKCQGVYVTSTNEKTQ
DSCVILFKAPSAASSVDNSKGFGFVTYDSADAVDRGFGFVSFAVEDDTK
YAHEIPHVRALPASLVPQAPPVLTSKGIYSYGFEAPSSIQSRAPTDDIVDA
VIRSNLYSEFAVIRVGLSNYPLSASVACSKCCIQINQGEELGDILCFLPGQ
EEIDKTINAQGEEIVVVASADYESQTFSSKHLEEHPLFERAFALSDSSV
NPDVIEYLKATVLTNAYEFTGYEDETLDLLLLFLKLNEIYIRYANNDFAN
NLPKNILVSVLPGTEKHGCQAVSGTPGRTPNSNLTANSNK
>CC95
SSEQYFEGLNEKTPQGPTVTFQVLDYSLGRSTLNDIQGPITVVSGKVFN
NTFYTYHDNRGNVGAAALGNATRYNCVQEFNKGGYGGSRLLYDGSPG
YSKTGGFLFPVLSESFKSSEEILPVLLGIQGRAADAIFEETKTVDSICSY
EEILAKHPQEVFTVIEEYTPISENVGGKCCHEAYSIIEKGGYDGPRITDQ
ILQLLKLFDASLADSSNPLKLLEELQEGKTQSISFDNTPSSTSFIPPTNSV
SEKIPLLNDILSDCKFLGAGILGNDNKACVVYGGSPIGNQLRIYPPLVE
HLKALILQCEENPSLKTSNSTSLPIYQFSEARAFTLGFDLDDSIALLRSN
PYIYKNVQGLGVPFAEKTNDLYLHIVQTFGCIETTATENATKGLTNSETL
QVEQDGKLFGVEVDFVNLRLYYVQFFFKIFNNAIALLPETDRVLGSVES
GNSATISEKTAATQDYDFIFENASKNCFIYCSNLPFSTARVLHHEFVQKT
SIFYSVDILQTTIKVCSIVVNEDLEIIDFTPINSKLIDCNSNPLKNLIGTIT
ASVEKLAEENISCAQYFVDAIESRIYNPDTEEEYDDDAFVIPRGTEPGL
AQDAAVHIDETAAK
>CC96
GTILVSLSSAEGSDVLYMQKVPLNEYEFPENKLSECYELDNDSESVSNC
FDKISTLFLENLSAVCNKTIITPIGVLKTYHIQNRVLYVGNLDKALENPD
QDLNVELPKNVACVLNFDLPTTAKIENEHVIWEKNPLVAQGIVDKLLPS
AGRSLPAFNEIILPIQQLLSAYTSKIIELSPNLVAYNEAVNNQDRSLFLDF
FRLLDSYSTAATSSSKLSIEGTPQVSQKALLNVSVNITKTISAGFKLSLLL
VEDKIIASDGSECIVSIKNTNLFITNVFNRAITEDILKNFYVEHESVRSG
SGVDSSKNLLLNQKAGATGTAISFFTEQNKLVIGVLKLVNFLNDQVEIP
TVESTKIQIDGYDENSSTYSGFIKYYAELLNYIDLPVLELHGKIYDMIEL
MVADNFKLVTLAATLNNITKLITEGEANQGVTATTVKHIIFLSNQNYLKF
LVVDEVDLVLTFGYQDDLNKGPIPIEEEFPLNSKLSPDLPDEEIPTLELP
KDNAYIYIGNLNRVGDGTVLGTGVGRELTEGDILTVFSEYGVPVDVILSR
YFAQFGDLKLPHGFHEKFIEQGHVRGYGYIEFESPAYRTSGAFALVIAP
TR
>CC97
TLLDIDQHNAQYLELQEFIRTVLSDSAHFDVKTFLVANVKIPEIPLVVST
DLESIQKLATFYSANPNHEDRSGANPLEFYARPRHIAIILTAVEENIAGQ
ATNDVSKVIVFEGIPSKITITECIYCGKIEHVPLPENEIIRNLNIDNVENK
SHTLCNRLFEAANASEKGYNIEEVDKIVYALTTIKAVLEQVSGTTVFIRL
LNTNVDGNIKNAILNLRLVLAAIPPTQRSLALLNNLLDIPQADKYALFLD
ALLDALPERAGHQTSAESWGTGRGFGFVCFSTPEEATKTIQDALSSGST
PKLPSQNNNEAQQTKNANDNNQFYQQKGADIDELWLRIASFYALVVV
GDKNMGTQIQSEIISDYNKNANLATFQNELAPYIKGQQFALYESEAQLS
VAKILSQAPSELELQVAKYVTSTGRLSSVYGAKGTPSFGKTYAAEIAHNI
SAKVFWHNYLPTLQFYNPRALGLLETPPPQESTEKTFIDLESSSPELKIA
DATEDLQNDSASRNVEFAPPYLDDFTKNDNVESLNSSVR
>CC98
FAVPGGLIGVGTKGIEHGNLLDERSAGVQGSKIQLELAEQGLNSELYFQ
NKAQLPDIHPIKGVVVQASTLGSLEALLDFLKLSSESVIEQIVKLLQPFP
SNPHCKVEVDSFSGAKFGGISFGLTAEDIKNVYPLLKGTIADGAPIVPIS
AQLKVGQFQDLGPPDLITLIKLVETNTGVFVKLTSPVAGGLLWKLHYCV
SCAIHARVTPALISPITITTRLNLILGSTGSGKAYLPVNESFGFTGELRVL
EQLSGQTPVQSKFSVSPVVQVAVEVKLVLNISVGESGDRCNATPETFLQ
DIDKVAVVEPIRTSSDSDSISANLGTIINLISIDSFKLPVLEPPEQDKIVQD
ISQLTLLETSSLINELKTPGGILRSQSLGSVEEAFQLKICFGSDLLGPLYG
YQTQEFRAFLIEEQKAVTATEDAELQALLESKDIEEGTNEASSQSSSNN
KLFPLVYEKLVAAPLYVLTTQALDKGISSSAIPYSRVDQDVQFSDLVAKN
VDQVIKLSPPIIQLQDVSFGYDENNLLLKNIVEAAAVRLCTLGHAVLRNL
STVGEHSSGHQQSTNK
>CC99
CLPGPATASIYQTIRGSVAGPKSPSISLSSEALAKYVTSLINDSYHSKNIV
GSTHDEFSELSNSIRSPIYPYLYKDAVALEDKTILEDGPESELLEPLYERI
TEPIPPTTSNLRLAIASDSSGEAPEVNRSLEVNEDDKSVVSSCPAGTSLN
LNIWKVSVEGVNVEKTQVTTIYNKGETGVSIKSSVILDLPLDDNVDAVD
FKNFGVWVRASVIDGAITKTSQDIELFQSYPTFEQSNTNSKLQYNLYYK
PLSHHKIGIISHPYIHVRGSPISQFSKVQSEGATDTSCYKAAEAPIFPKA
AIVQIDATPFRFLQGSIFSISKHGNIGWSHRECSNPTCGAGVFLANHKL
AVLSYYKIVVGETEEVLRGNVVHSLPQQAKTIQQIHQEEEQLRYVSLEA
VATIGVVSNIDHQNRNSEAEDVFEFLDSLPEAKASLVPGTVLILLAGRLQ
EIQSRVVTGVLSSLETSRSVTFNEPENESSSQDVDELVKIAGVVYHPSN
NELVRIAHPAYSKLPASLGGTSSGITGQLIRIFASNEVIAK
>CC100
SHPFGHALVAGIERLVGHPINTSLYTLKLSNELYAIFKAANELVNSAFGY
EYEFKWTVHEAKFPEPGYLEGVKLTLATAGQSLESYYPFHILLKTLYPD
IEFVDLEEQYRALLPHLTNAIVETNKLATSPEPFGVNDRVCSSHTGLVRA
VPHYNRHIDVTFTKFTSLNLPKFPTPVSHNDDLYGKVAVLEVISVLVDA
AKSNNEPLSIDELKVNNQLIKAPEAEQVLSAAATFPIAQPATDVEARTLF
AALNFSSDATDFKANDIGFHKLTADYDALDIANRTLQGQSYRLLNESNA
SVANINKITLTSTKITSSQVRSVVSTETFEQPSQRELVATTLKGPNIVPLPI
RNQSFDLNSAISIDEFATLKSINNSNADSAPPLRGIQIEFLGVLPNYRVV
GLPDAPVVDKAIASAVNPVAVKTSIYAPSLITLSRLVESNPELLRNNPLW
NPSRAATILPQFVGLKNLESQQYNALKLAHVTVPNLYQDAFFSALFAED
SLVAKIFDQNFNPSGIRTVSNITNEEESIVKTWETYEMRNQEIFDANVQ
R
>CC101
YILSEEHDINTELLKVGDIVDIKDAVSVFGFRNLENDTTSSPTQDLDEK
LASSAINATASSSVGKMFLHMKPSPITITRVNDEPPIEESEDNKLFQNFQ
LVYFRVLIDTTPGEQAERSAGTQSSKFQALDTGDNVGGALRSGQCLGD
ALRAAFISALVGKTYTVTEPTTLTITDCPCTIEKSTSSPSVSTSNNETATTS
LFSPANPKACTVPSLLSVAAPQPALVAANRPLVFNRNNTHLTFSSVVEDK
SSVLADALNAINNAEKGQVANVKPSLMRVEIDSFSGAKIIDVVDQALRS
PPTGYLLLKGSSSLYTLVINDAGKNLACQLFQHESIVSTHAKFPTASETN
DEALEHFNVFLQYYFKSAYEPMIKNCIAVCNNSTAISIYDLNKLIQSLPP
TLKFADSDSEDESQFFNQGPSKSEAPESSVPVTESKHGYIGEFEYIDDH
RLYGTDDNTQEVEAVTNKIFQNPTDEESTTSLNEKTQFGGGKSSVGVII
NKHSANAGLSSSKSVINDDANQLPHNPLTLQNLHKASSEENISEAEKS
AIESAPVPPSEQVKNTEIIPYAQPNEDSDEVLTKLAESSIGEARLIVGAG
QAAPSPPVGPALGSK
>CC102
VSSVLSALEGKGYLADDIDADSLEDIYTSAHEAIRNIDDIILHYTFFRAN
SSAFDGLLALIPAKGASDGGLYVPHSENRVYEPLLLVGLDKLIPEVINKS
YFLDVKFTVSAIYSDLPQQERHFELGGEKIVDMSTSKFFQSELSTFISAP
SRYQATTATAHAESTLNPLPNAAIPPKGVFGYGFEEPSAIQQRLVGYVLV
KHSYAQSSHIRITLEEFIETERHSLPEGFVLKVPLSDNAIIEANLGKSGG
FGGSFGGRDLMVTIISAMGEEAAISFKITIPIETANANTIPLSELAHAKV
VEGVSESGGIILFLGTRYLAAYLLLNAAGNTPDATKTAPNDYTTELPSKY
GINFTSEEVATETLNLLKLLEVSLGIQGDNKATSDLQRTPGFLDDLVVE
KTPASEPSAEKIQCFCFEEQKAALHLYRTTTQTTVTTATNDDVSSSENST
KTAISGMSDMELAQIKVTGGGHVSQVYAIRTLVQGPRENEIVLNNYNE
RSVAAYPSDQDNDVFGEKVPTIAIIDTDSEPSLVTYPIPGNDDSLRASLF
AQGKLIEPYVAYGYPSYSTIRALYLVYCQTR
>CC103
IAQLLNLPLNLKAQHAVILDQEKNQIITLSNQNIPNTARYQVTVIDAPGH
RHAILLLFYLLARANDIGFNKSYIEGTAVSQADVTVFKSYVAATAEGISG
PRAILPDYFEPGSHIRTAVLFNVQEIIVLDQSKYNLDEARSSTPSNQQLN
TTEAGSKYGLNICRFLIISLSQRNLYIIAVKFTQNEAVATAVSKITNSNAPK
LAQNDGLLKGATYGKPTNQGVNELKHSSDEGDKNVWSYSRLASVVAK
AEELNISGEFFRGSAITGPVGKSHINVVVIGHVDSGKASGNYVIIIGHNP
DENKNFLPHSEKLVADIDDEKGVIGVIAGGGRVLNSYWVNQDSTYKYG
INLSNELILQCLTHKNQGELPENAKLNLLGAQFLKAFQSAYPEFSRIGL
NLITILISRTIEADLTADDFSRYVSVSVLVDRISALDLLLLARTPDVPSGSN
FAVESKFFEPYVIEILPNILKAYHFLMLFDSSAAVQSEILRYGYYVLIISLV
YLIGLALLR
>CC104
AGLLKPARMHQLSEPQIMSIASELSTMTIEGDARLSGVLGAIGGAFLAN
KLANTCAHLQNCSKSPVFIVHVFSGEETLGEGYGSSLKAVVESVGAEV
DEARFHYNLPIALEASRGEALLVVLVSSVTEANIIKTSTAETSAPDIPPRL
TSNLHHKFFDISLVDSYLNKLQFYQVTDDVGKAEALNISGEFFRVLLSA
PLSKGGVTQVRLGEQLIHLEINKLASTIAKLSDDSTVAFSNNQKVYYVP
DHVAKFAVQVDKTSAVAALTEVRENDILVLMESERTLYLLVKVSSGSSLS
LDTSENSDTKCAEVQVQGPHGQSIIDHLNKFALAYDSGDLPQLLRTALV
HDGLARHTLHLPVRILEDLVFPTEIVGKLPTVVLNAAVNAYISEAVLAHI
AKALVEHIIQAKALAIFVPVPSLAGFHKLHITSLTVLAKVPPTIAQFQYTL
DRSVGTVYTDENNTPILFKLCEVLEVNPDGYKHLYHVLYKVNFIDVDN
LIAKSPVLAFQSYRGLFSTIVGGSAGAYAGSKYLAAYLLLVQGGNAAPSA
ADIKLQLQFAYNLYQQGFLSSLQK
>CC105
HAAELQRFVLEDSVTKFSIEHDFSPSDTILQIKAVGGEVGASAALAPKT
PSNDELVYDELNNQINEVQDRAGIIIAKKPLDFLRGAGDLSGVVNRHS
GNIQLDEIIEIARLNDIFDYILQLVKCQDLPGVKTISNEPLTTGNERITQA
EIKLVDVTEQPHANNKILVTPEYEKGGGLSISDIAQGKITTIEEIFLHSLP
VKILTGTVVSTKGGIIEPSLKTGIAIGLNKLLEQLSISRTHGNSGVVRALL
TLLSDHPLTSLISQESIKIQTNAVNVLQRNVPVHVSPAFREIAGLSPYERI
IAAIPNPEDVVAISSRSLLQAAVEDYVSITIDHESAKYSPPEHIDEIFRLG
PEALLQTPDFNRLLSTAASGYSRSLTFDVPGQQFEERHTPYQAKCGHT
NQLRPKIQEYELVNVEKLLEPQNDKIANNEVFDAEQEDEVTPEKSGNN
LVDLSDADTLQRNNFENDQAAVRVNNPNVSLIKLAAIVEIIDQKFAAHT
GATPIAGRYLVYNDLDTLERAALTDFER
>CC106
ISGGNDKYGDLVADIQLRIPYESEDERGFLSDLPDFEKFVQGLLQNAAA
NAEAKIQLYSVDGEVLFFQKALQSLTSKLPLSVINVSAQRYQGLINEQE
KTFEIDDEHRTQFSWQYYYYTLTEEGVEYLRSLINNHIIGVTEGHLAVL
RIVYDSSKVLHEGSNQSITLIQRGVSAEGQFIFDQIFKLAPELNQAIWKS
LSNIDELYSLRLGGSSLLECVVFGRFPEAYPTVQVDRTVLLSQAHAYAVD
SKANCIDSTVDAETVFARLLTSVPGSKVPLFSPLIERGLYAAGEVSGGVH
GANRGNVTEFEVPKVSLYHNDNSGSIGSSAVTPIQALASRTPAPTSLIIE
GCNKTVAGGAYTVSTAAAATVRNYASEALISYFKVSAAAASTSKGGAAG
GARLYVSHIQVNQAPKLAGEFGLKLSIAEERNPLFSYVEPVLVASAKYD
CSFCGKGNVGFVFTNEPLTEIKLQFYAFEIARGPTATITYEDTNPQQVAK
ITDEEASYKTLENSSNALYLTLKISFQLSKLTLDFQTNKIVDLEQSSEFA
SLFPLK
>CC107
IHYLFLLGFIHRFEASQVTEKVIDNSGAQLAECIKYTPGSSLIFAKVILIA
PGLVETEFSLVRNHTAHNQTRASSHLNAKCLNSDAGNEAKIITNYGIDS
FTLRSVFPETDSTVETKCVDSGHARLSRPSLPKVDIGQIIFSVRFSFSLIP
FFAFAVFHVLIYVEKTIAETLAEELINAAKVHDFTLNTPNFGKTPGPGGQ
AALRLAFFFDCKAGGECITLDQLAVRLSIVSSVIPELYTTTNEAPKNSGD
IVNLGSIAGRCAGLVTELKIYASFNDTFVHVTDLSGKHVSGVFLQVRTV
VVVGTVTDDARSNINYHAARSPAGDVSLPPGDNRNTGEPLGTRVHPFH
VLRWSFEEVEVKYGESNIFKSHVQLYDDLVQESSKYSPVSTSTKALPDA
VTIIEPKLAAYELPLLAQYRSAYLGVIESFGIIIYQQFFTRLPPGFINARIS
TSGWRHALHGTAKAINANPFLPNKYAPGTIVLYAERGLYGGSFVQFGN
NISESK
>CC108
VEVTEHELTPSQQRIPNVPVIVKISAQQLKTPSFTPLGFGLIGQRSLIGVP
HTTKYAQDGAGIERLQAQIEQIPLENYRIVPTTAIGWLVPLGNPSLQIPG
QKLTVDITQGIPRNPFAILFELPKALDGQNLKVSGVSLLALWKVYYFQG
GNNELGTAVGKLPGVYEFVSLDSLVRIGIVEISPKGQPIFDHAHTRNTH
SISSEDNFQEIGIKSSPFGGSSHAKIILNPIKGHVSAGKLLTLTNAANVP
VENIWADIFAKTSPLTGATNSAADSATDQESSSLDARFSYSVEIVPICKT
DDEESSNSNTPSNINSDVEPIEQKAFATPDIVPALQSQVARGFASLDYED
AGYRLLEMSTEDFVKDVAAQDFINAYASFLQRGHGFEGVTHRIGHSGL
AFARMIHHLNKAGLDNVDAESKAGFLCPDLSDAKAGATTSRVGLESLY
GDELNSRLAQGSNSDRLFGLDDSAWDLNSYKSQESINQKVFDGSENP
YKTNNPELAGDRTFGFLARYPNHLIGGADLVAK
